# Supplementary material for: 5-Meth­oxy-1,2′,3-trimethyl-4,6-dioxa-2-aza­spiro­[bicyclo­[3.2.0]hept-2-ene-7,4′-isoquinoline]-1′,3′(2′H,4′H)-dione
Source: Acta Crystallogr Sect E Struct Rep Online. 2011 May 7;67(Pt 6):o1340–1. doi: 10.1107/S1600536811016266 (PMC3120469; doi:10.1107/S1600536811016266)
Supplement: Supplementary file 2 [file e-67-o1340-Isup2.hkl]

# 
# h,k,l, Fc-squared, Fo-squared, sigma(Fo-squared) and status flag 
# 
data_I
_shelx_title ' hcm10m in P2(1)/c (100K)' 
_shelx_refln_list_code          4 
_shelx_F_calc_maximum      256.79 
_exptl_crystal_F_000       664.00 
_reflns_d_resolution_high  0.5638 
 
loop_ 
 _symmetry_equiv_pos_as_xyz 
 'x, y, z' 
 '-x, y+1/2, -z+1/2' 
 '-x, -y, -z' 
 'x, -y-1/2, z-1/2' 
 
_cell_length_a     7.3643 
_cell_length_b    29.8703 
_cell_length_c     6.7802 
_cell_angle_alpha  90.000 
_cell_angle_beta  105.294 
_cell_angle_gamma  90.000 
 
_shelx_F_squared_multiplier     1.000 
 
loop_ 
 _refln_index_h 
 _refln_index_k 
 _refln_index_l 
 _refln_F_squared_calc 
 _refln_F_squared_meas 
 _refln_F_squared_sigma 
 _refln_observed_status 
   1   0   0      815.17      931.16      7.46 o 
   2   0   0     2102.35     2262.38     18.49 o 
   3   0   0     4039.38     4359.41     33.63 o 
   4   0   0     1501.86     1625.32     14.34 o 
   5   0   0     1473.67     1462.45     12.52 o 
   6   0   0     1527.57     1585.41     13.14 o 
   7   0   0      211.47      153.83      6.30 o 
   8   0   0      208.15      240.94     11.53 o 
   9   0   0        3.56       12.07      2.99 o 
  10   0   0      846.15      791.58     27.47 o 
  11   0   0       28.80       35.11      6.91 o 
  12   0   0       79.87       70.48      9.70 o 
   1   1   0     5581.17     5169.86     40.85 o 
   2   1   0       70.74       69.29      0.92 o 
   3   1   0      736.58      719.56      4.59 o 
   4   1   0     1092.86     1168.82      7.40 o 
   5   1   0      968.89     1028.92      6.59 o 
   6   1   0       71.76       81.27      1.86 o 
   7   1   0       21.84       34.30      4.80 o 
   8   1   0        2.13        3.23      1.98 o 
   9   1   0      111.45      123.14      5.99 o 
  10   1   0       87.08      101.92      6.40 o 
  11   1   0       82.96       70.45      5.75 o 
  12   1   0       95.93       92.17      6.72 o 
   1   2   0      244.63      252.48      2.31 o 
   2   2   0      293.75      281.25      2.41 o 
   3   2   0     2631.80     2869.69     16.62 o 
   4   2   0      366.34      432.70      3.34 o 
   5   2   0       12.92       16.82      0.63 o 
   6   2   0     1155.98     1089.33      6.77 o 
   7   2   0      287.82      248.20      6.60 o 
   8   2   0       85.25       99.35      5.01 o 
   9   2   0        1.26        5.62      6.06 o 
  10   2   0       30.48       36.40      5.92 o 
  11   2   0        1.45        1.52      2.34 o 
  12   2   0       20.09       22.38      4.16 o 
   1   3   0     8134.13     7246.08     57.99 o 
   2   3   0     1068.51     1078.35      8.61 o 
   3   3   0       76.36      101.23      1.18 o 
   4   3   0      283.98      296.63      2.52 o 
   5   3   0        5.72       14.04      0.79 o 
   6   3   0      481.20      429.31      3.85 o 
   7   3   0      136.61      147.40      4.96 o 
   8   3   0      139.00      151.28      9.51 o 
   9   3   0      131.18      149.26      6.75 o 
  10   3   0       62.67       62.25      5.51 o 
  11   3   0      158.26      153.03      8.14 o 
  12   3   0       21.09       19.17      4.87 o 
   0   4   0     8155.13     6970.20     82.37 o 
   1   4   0      722.43      717.39      6.00 o 
   2   4   0      313.70      306.90      2.97 o 
   3   4   0     1004.75     1100.72      7.13 o 
   4   4   0      971.76     1103.35      7.54 o 
   5   4   0      109.52      124.70      1.61 o 
   6   4   0       49.83       51.48      1.27 o 
   7   4   0        0.14       -0.42      1.70 o 
   8   4   0       68.33       89.37      4.27 o 
   9   4   0       10.74       13.96      2.36 o 
  10   4   0       84.53       90.40      6.04 o 
  11   4   0      113.74      118.29      7.20 o 
  12   4   0       83.68       78.90      6.25 o 
   1   5   0      423.12      432.88      3.82 o 
   2   5   0      142.47      130.12      1.87 o 
   3   5   0      813.22      853.03      5.92 o 
   4   5   0      359.96      379.05      3.24 o 
   5   5   0       22.01       14.43      0.70 o 
   6   5   0      190.52      193.86      2.53 o 
   7   5   0     1844.34     1728.70     21.47 o 
   8   5   0        6.04        9.61      2.11 o 
   9   5   0       27.50       48.82      4.54 o 
  10   5   0       86.69       89.26      5.98 o 
  11   5   0        2.90        2.15      2.40 o 
  12   5   0       63.88       63.58      6.53 o 
   0   6   0     2343.73     2609.23     36.99 o 
   1   6   0       18.79        5.35      0.51 o 
   2   6   0     8612.07     8367.03     63.98 o 
   3   6   0     2219.88     2230.21     15.65 o 
   4   6   0      893.06     1000.29      6.89 o 
   5   6   0       31.58       26.60      0.91 o 
   6   6   0      558.10      530.58      4.91 o 
   7   6   0      398.89      356.64      7.04 o 
   8   6   0      179.23      197.04      6.27 o 
   9   6   0       79.74       84.53      4.91 o 
  10   6   0       40.59       35.87      4.58 o 
  11   6   0        1.83        0.30      2.15 o 
  12   6   0        6.77        8.73      4.54 o 
   1   7   0      591.67      595.11      6.05 o 
   2   7   0      581.41      605.85      5.40 o 
   3   7   0       58.50       52.78      1.28 o 
   4   7   0      126.75      152.42      1.89 o 
   5   7   0      225.41      228.11      2.29 o 
   6   7   0        2.16        1.32      0.58 o 
   7   7   0        1.05        5.51      1.84 o 
   8   7   0       86.37      107.84      6.29 o 
  10   7   0       83.11       83.11      6.64 o 
  11   7   0       59.50       69.39      6.00 o 
  12   7   0        1.57        3.80      3.87 o 
   0   8   0     5783.05     5575.80     63.84 o 
   1   8   0     2109.40     2210.11     16.05 o 
   2   8   0      751.29      791.37      6.82 o 
   3   8   0      308.60      375.72      4.01 o 
   4   8   0      131.81      101.41      1.57 o 
   5   8   0     1100.43     1041.94      7.32 o 
   6   8   0     1945.11     1934.94     16.23 o 
   7   8   0       19.43       22.70      2.32 o 
   8   8   0        3.06        3.52      1.59 o 
   9   8   0       26.23       42.37      4.28 o 
  10   8   0      123.87      118.02      6.81 o 
  11   8   0       49.31       54.00      5.80 o 
  12   8   0        0.72       -0.45      3.31 o 
   1   9   0      745.57      710.44      5.96 o 
   2   9   0        9.49       16.27      1.07 o 
   3   9   0     1449.83     1479.15     12.39 o 
   4   9   0      284.62      316.83      3.25 o 
   5   9   0      539.01      492.48      4.39 o 
   6   9   0       54.25       50.55      2.27 o 
   7   9   0       46.32       46.80      2.52 o 
   8   9   0       20.25       20.66      3.22 o 
   9   9   0       52.49       59.10      5.16 o 
  10   9   0      131.44      126.84      9.79 o 
  11   9   0        4.33        1.97      3.46 o 
  12   9   0        0.09       -0.08      3.42 o 
   0  10   0     5923.75     5739.65     65.50 o 
   1  10   0     2609.29     2644.30     25.41 o 
   2  10   0      792.35      862.57      6.95 o 
   3  10   0      555.69      564.90      5.59 o 
   4  10   0      212.57      239.12      2.99 o 
   5  10   0     1090.08     1033.20      7.95 o 
   6  10   0      213.12      205.74      3.89 o 
   7  10   0        5.01        8.86      1.71 o 
   8  10   0       47.87       56.07      4.54 o 
   9  10   0      269.04      276.85     13.89 o 
  10  10   0        5.21        8.97      4.24 o 
  11  10   0        0.79       -0.52      2.90 o 
  12  10   0       42.88       46.22      8.47 o 
   1  11   0        2.07        7.50      0.72 o 
   2  11   0     3347.39     3460.51     25.42 o 
   3  11   0      375.86      458.01      4.89 o 
   4  11   0      579.48      623.08      5.67 o 
   5  11   0      214.66      206.01      2.73 o 
   6  11   0        1.07        0.03      0.81 o 
   7  11   0       89.58       99.52      3.05 o 
   8  11   0       61.82       82.43      9.85 o 
   9  11   0      774.26      791.65     23.64 o 
  10  11   0        1.39        3.92      3.49 o 
  11  11   0       18.18       17.49      5.30 o 
  12  11   0       64.62       58.01      9.14 o 
   0  12   0       27.28       37.52      2.07 o 
   1  12   0      163.57      179.32      2.61 o 
   2  12   0     1282.26     1503.27     11.40 o 
   3  12   0     3279.99     3398.37     25.79 o 
   4  12   0        1.20        2.91      0.51 o 
   5  12   0      183.37      167.62      2.61 o 
   6  12   0      172.18      196.79      3.89 o 
   7  12   0      103.64      113.18      3.84 o 
   8  12   0       74.97       82.39      4.46 o 
   9  12   0        1.77        4.88      4.18 o 
  10  12   0        2.05        4.52      3.43 o 
  11  12   0        0.00       -1.69      2.62 o 
  12  12   0       22.76       18.44      5.92 o 
   1  13   0      148.07      202.71      2.89 o 
   2  13   0        3.66        3.40      0.56 o 
   3  13   0        3.61        4.60      0.68 o 
   4  13   0       18.15       19.02      1.15 o 
   5  13   0        1.37        0.63      0.60 o 
   6  13   0      216.78      206.32      4.06 o 
   7  13   0      105.10       95.95      3.63 o 
   8  13   0        8.07        7.79      2.03 o 
   9  13   0       49.44       50.30      5.78 o 
  10  13   0        6.39        8.26      4.08 o 
  11  13   0        5.79        8.67      4.25 o 
  12  13   0       18.99       20.75      6.11 o 
   0  14   0     1362.46     1321.34     17.00 o 
   1  14   0     2201.00     2396.13     19.99 o 
   2  14   0     3036.19     3325.67     24.52 o 
   3  14   0     1615.97     1790.05     13.80 o 
   4  14   0        2.44        6.47      0.68 o 
   5  14   0      178.90      169.75      3.53 o 
   6  14   0      251.70      253.12      4.37 o 
   7  14   0        0.03       -0.12      1.01 o 
   8  14   0      237.23      235.52      7.58 o 
   9  14   0        3.08        5.26      2.85 o 
  10  14   0        0.58        1.68      2.90 o 
  11  14   0        4.46        6.74      4.33 o 
  12  14   0       55.53       64.45     10.08 o 
   1  15   0      340.59      367.35      6.70 o 
   2  15   0     2069.82     2101.80     15.84 o 
   3  15   0        1.47        1.16      0.82 o 
   4  15   0      717.24      763.68      6.86 o 
   5  15   0       18.16       16.63      1.28 o 
   6  15   0        1.79        5.94      1.18 o 
   7  15   0        1.67        2.82      1.25 o 
   8  15   0      125.45      118.90      5.52 o 
   9  15   0       83.29       84.21      6.42 o 
  10  15   0       23.61       28.69      5.02 o 
  11  15   0        0.04        4.19      3.66 o 
  12  15   0        1.20       -1.72      3.42 o 
   0  16   0      105.04      150.30      3.77 o 
   1  16   0     1020.34     1026.99      8.82 o 
   2  16   0      163.27      251.71      3.73 o 
   3  16   0        2.04        4.21      0.58 o 
   4  16   0      253.25      229.23      3.18 o 
   5  16   0     3966.82     3711.46     25.60 o 
   6  16   0       68.26       60.59      2.29 o 
   7  16   0      523.06      522.09      8.51 o 
   8  16   0       17.06       16.73      2.79 o 
   9  16   0       64.84       68.82      6.29 o 
  10  16   0        6.24        9.14      3.49 o 
  11  16   0       87.28       92.22      9.62 o 
  12  16   0        1.10       -1.20      3.30 o 
   1  17   0        8.75       31.05      1.31 o 
   2  17   0      726.40      723.59      6.70 o 
   3  17   0      144.89      148.46      2.45 o 
   4  17   0      184.57      200.38      3.11 o 
   5  17   0      713.69      652.76      6.43 o 
   6  17   0       14.46        9.79      1.20 o 
   7  17   0        8.03        5.82      1.30 o 
   8  17   0      206.80      196.79      7.09 o 
   9  17   0        1.43        1.35      2.43 o 
  10  17   0        0.99       -1.18      2.54 o 
  11  17   0       26.44       32.35      7.17 o 
   0  18   0      327.70      387.89      7.08 o 
   1  18   0       79.49       77.57      2.17 o 
   2  18   0     1547.48     1569.53     12.01 o 
   3  18   0       18.63       33.45      1.26 o 
   4  18   0      998.48      867.02      8.43 o 
   5  18   0      201.54      193.67      3.25 o 
   6  18   0      166.32      167.48      4.11 o 
   7  18   0      102.96      105.25      3.65 o 
   8  18   0      138.55      142.30      6.19 o 
   9  18   0       43.60       44.26      5.79 o 
  10  18   0        0.81       -0.26      3.78 o 
  11  18   0        8.27        8.40      4.41 o 
   1  19   0      234.81      227.20      3.35 o 
   2  19   0       30.14       29.37      1.38 o 
   3  19   0       38.53       49.35      1.85 o 
   4  19   0        5.15       10.21      1.18 o 
   5  19   0      350.71      342.63      4.56 o 
   6  19   0        0.21        3.43      1.28 o 
   7  19   0      126.82      114.72      3.87 o 
   8  19   0        0.01       -0.62      1.56 o 
   9  19   0       15.62       13.80      3.76 o 
  10  19   0       58.77       69.98      7.88 o 
  11  19   0       59.52       58.99      9.46 o 
   0  20   0      104.77      125.24      5.26 o 
   1  20   0       61.52       80.62      1.86 o 
   2  20   0       16.28       16.69      1.17 o 
   3  20   0      155.72      149.29      2.79 o 
   4  20   0      155.91      152.19      2.69 o 
   5  20   0        0.64        7.53      0.97 o 
   6  20   0       19.61       30.36      2.23 o 
   7  20   0      107.23      113.58      3.91 o 
   8  20   0        0.23        0.26      1.69 o 
   9  20   0        3.90        3.24      2.73 o 
  10  20   0      217.62      219.12     11.98 o 
  11  20   0       25.01       18.16      5.85 o 
   1  21   0       99.27      102.15      2.97 o 
   2  21   0       29.41       30.36      1.89 o 
   3  21   0        0.12        0.27      0.73 o 
   4  21   0      521.41      443.85      4.84 o 
   5  21   0       16.94       19.02      1.45 o 
   6  21   0       99.89      100.09      3.35 o 
   7  21   0      179.73      174.73      4.92 o 
   8  21   0        3.50        3.70      2.05 o 
   9  21   0      234.70      236.42      8.51 o 
  10  21   0       35.26       33.00      5.48 o 
  11  21   0      152.29      155.61     12.85 o 
   0  22   0     1651.93     1613.48     19.32 o 
   1  22   0        3.37        8.39      0.87 o 
   2  22   0       41.77       49.68      1.76 o 
   3  22   0        1.69        5.70      1.03 o 
   4  22   0       17.77       10.36      1.05 o 
   5  22   0       90.05       73.61      2.38 o 
   6  22   0       10.31       16.68      1.81 o 
   7  22   0       57.66       65.35      3.12 o 
   8  22   0      152.81      155.50      6.66 o 
   9  22   0        2.99        6.54      2.66 o 
  10  22   0        4.39       10.68      3.78 o 
  11  22   0        6.98        4.09      4.24 o 
   1  23   0     1316.44     1183.56     10.02 o 
   2  23   0      273.37      267.59      3.86 o 
   3  23   0      347.61      307.83      4.14 o 
   4  23   0       10.28        7.92      0.87 o 
   5  23   0      180.83      169.15      3.99 o 
   6  23   0      145.10      150.04      4.22 o 
   7  23   0       99.45       97.74      3.80 o 
   8  23   0      126.27      135.51      6.34 o 
   9  23   0       97.78       92.60      5.47 o 
  10  23   0      139.88      144.86      9.17 o 
  11  23   0        0.91        1.50      3.02 o 
   0  24   0     3648.04     3297.35     36.13 o 
   1  24   0       31.91       70.69      2.08 o 
   2  24   0     1012.17      986.00     10.09 o 
   3  24   0      263.93      224.37      3.51 o 
   4  24   0       76.06       85.11      2.96 o 
   5  24   0       17.10       20.68      1.80 o 
   6  24   0       70.19       67.63      3.04 o 
   7  24   0      157.76      171.59      5.14 o 
   8  24   0        9.38        8.23      2.53 o 
   9  24   0        0.86        3.99      2.88 o 
  10  24   0      143.15      150.39      9.36 o 
  11  24   0       69.02       71.36      7.96 o 
   1  25   0      798.78      742.40      7.28 o 
   2  25   0       38.28       46.78      2.04 o 
   3  25   0       23.65       23.81      1.61 o 
   4  25   0      563.24      482.70      6.08 o 
   5  25   0      126.05      104.77      3.26 o 
   6  25   0       71.02       70.35      3.09 o 
   7  25   0        4.92        7.88      1.65 o 
   8  25   0       58.02       54.65      4.91 o 
   9  25   0        0.26        0.46      1.73 o 
  10  25   0       27.84       28.84      5.49 o 
  11  25   0       16.89       15.59      4.54 o 
   0  26   0     8409.48     7715.06     79.13 o 
   1  26   0       94.98      114.85      2.61 o 
   2  26   0      480.52      446.75      5.55 o 
   3  26   0      575.68      475.75      5.63 o 
   4  26   0      116.00       98.61      2.72 o 
   5  26   0      357.72      353.87      6.21 o 
   6  26   0       57.82       54.63      3.01 o 
   7  26   0       38.98       44.65      3.21 o 
   8  26   0       62.34       62.79      3.97 o 
   9  26   0        6.18        6.09      3.22 o 
  10  26   0      155.94      157.76     16.49 o 
   1  27   0      572.37      512.54      5.85 o 
   2  27   0       74.13       82.33      2.48 o 
   3  27   0        0.43        1.19      0.76 o 
   4  27   0       29.01       16.53      1.42 o 
   5  27   0       42.40       46.05      2.60 o 
   6  27   0       28.71       33.83      2.62 o 
   7  27   0      155.14      154.12      5.01 o 
   8  27   0       10.51       10.61      2.19 o 
   9  27   0        0.44        0.02      2.57 o 
  10  27   0        0.25        0.39      5.46 o 
   0  28   0        0.02       52.46      6.56 o 
   1  28   0        7.66       16.23      1.33 o 
   2  28   0      222.13      190.02      3.85 o 
   3  28   0       11.05        5.84      1.10 o 
   4  28   0       41.93       50.72      2.14 o 
   5  28   0       17.66       21.70      1.91 o 
   6  28   0      204.00      190.33      5.13 o 
   7  28   0      129.06      124.18      5.01 o 
   8  28   0       38.73       38.13      3.58 o 
   9  28   0        5.79        4.01      3.24 o 
  10  28   0        9.00        6.21      3.41 o 
   1  29   0      168.37      161.73      3.29 o 
   2  29   0        8.30        9.32      1.24 o 
   3  29   0       72.86       64.94      2.41 o 
   4  29   0        0.02        1.07      0.78 o 
   5  29   0      125.12      135.81      3.89 o 
   6  29   0       76.10       74.43      3.55 o 
   7  29   0       72.82       65.20      3.84 o 
   8  29   0       68.32       73.02      4.48 o 
   9  29   0        0.68        1.21      2.51 o 
  10  29   0       38.75       52.17      6.92 o 
   0  30   0      114.94       98.73      3.34 o 
   1  30   0        8.73        8.59      1.08 o 
   2  30   0      205.88      189.42      3.64 o 
   3  30   0       33.64       24.78      1.73 o 
   4  30   0       27.81       35.49      2.18 o 
   5  30   0       47.42       40.59      2.57 o 
   6  30   0      286.15      284.90      6.80 o 
   7  30   0        9.85       10.77      2.12 o 
   8  30   0        2.12       -1.39      1.71 o 
   9  30   0        8.58        9.79      4.63 o 
  10  30   0       23.38       18.96      4.84 o 
   1  31   0      168.57      156.53      3.34 o 
   2  31   0        0.00        0.90      0.74 o 
   3  31   0      102.89      116.07      3.26 o 
   4  31   0        0.00        0.36      0.84 o 
   5  31   0      247.57      232.82      5.29 o 
   6  31   0       26.39       27.24      2.95 o 
   7  31   0      245.80      228.44      6.99 o 
   8  31   0        0.02       -0.72      1.90 o 
   9  31   0       56.34       44.14      6.29 o 
  10  31   0       64.94       71.90      7.96 o 
   0  32   0      630.45      552.32     11.33 o 
   1  32   0       97.25       99.70      2.72 o 
   2  32   0       20.78       28.17      1.99 o 
   3  32   0       25.07       31.36      2.11 o 
   4  32   0       26.79       28.72      2.50 o 
   5  32   0       10.11       11.81      1.88 o 
   6  32   0       59.26       55.50      3.82 o 
   7  32   0      143.05      149.39      5.72 o 
   8  32   0       11.11       10.24      2.70 o 
   9  32   0       69.35       69.18      7.67 o 
  10  32   0       86.16       99.47      8.49 o 
   1  33   0       23.45       21.89      1.64 o 
   2  33   0       18.30       25.22      1.93 o 
   3  33   0        0.01        4.31      1.01 o 
   4  33   0        0.56        0.10      1.02 o 
   5  33   0      122.39      121.02      4.78 o 
   6  33   0        0.83        1.17      1.46 o 
   7  33   0       51.00       56.40      4.27 o 
   8  33   0        5.49        4.33      2.24 o 
   9  33   0        1.53        1.05      2.80 o 
   0  34   0        9.36       10.08      1.59 o 
   1  34   0       16.97       18.02      1.74 o 
   2  34   0        6.34        5.01      1.16 o 
   3  34   0      830.31      779.26      9.83 o 
   4  34   0      119.61      106.67      3.60 o 
   5  34   0       31.81       37.50      3.56 o 
   6  34   0      124.53      111.77      5.91 o 
   7  34   0        0.32       -0.03      1.97 o 
   8  34   0       14.27       11.95      2.83 o 
   9  34   0       72.83       82.65      7.69 o 
   1  35   0        1.44        2.85      0.88 o 
   2  35   0        0.35       -0.45      0.94 o 
   3  35   0      164.37      154.72      4.25 o 
   4  35   0       26.47       28.72      2.33 o 
   5  35   0       11.94       12.99      2.04 o 
   6  35   0       33.76       36.08      4.15 o 
   7  35   0        2.51        4.53      2.88 o 
   8  35   0        1.45        1.22      2.06 o 
   9  35   0       11.32       12.18      4.04 o 
   0  36   0        2.28        2.51      1.29 o 
   1  36   0       85.16       85.68      2.72 o 
   2  36   0       31.25       28.46      2.24 o 
   3  36   0       62.72       71.36      3.09 o 
   4  36   0       20.74       16.40      2.08 o 
   5  36   0      184.03      197.94      6.25 o 
   6  36   0       33.07       34.29      4.17 o 
   7  36   0        4.80        2.68      2.75 o 
   8  36   0        7.66        3.02      3.11 o 
   9  36   0       22.73       19.45      8.25 o 
   1  37   0       36.50       39.36      2.28 o 
   2  37   0      350.20      352.13      6.67 o 
   3  37   0       18.24       20.39      2.00 o 
   4  37   0       96.53       90.31      5.96 o 
   5  37   0      152.26      156.36      8.52 o 
   6  37   0       61.91       76.86      8.67 o 
   7  37   0        2.90        3.54      3.01 o 
   8  37   0       44.34       42.85     10.28 o 
   0  38   0       24.11       27.26      3.41 o 
   1  38   0       43.42       54.78      2.70 o 
   2  38   0       92.83      102.25      3.60 o 
   3  38   0      217.03      216.41      5.49 o 
   4  38   0        4.57        7.13      1.79 o 
   5  38   0       10.41       26.92      4.39 o 
   6  38   0       54.86       55.22      9.55 o 
   7  38   0      139.97      134.70      8.60 o 
   8  38   0       41.47       39.45      9.94 o 
   1  39   0       52.47       56.52      2.77 o 
   2  39   0       13.46       19.36      2.04 o 
   3  39   0       11.19       15.61      2.34 o 
   4  39   0       64.31       61.52      4.36 o 
   5  39   0       28.83       65.64      5.95 o 
   6  39   0       66.06       68.42      7.21 o 
   7  39   0        9.61       12.27      3.92 o 
   8  39   0        0.13        7.25      6.11 o 
   0  40   0      204.93      189.89      6.55 o 
   1  40   0       10.47       10.74      1.66 o 
   2  40   0      218.32      221.80      5.40 o 
   3  40   0      397.48      364.80      8.16 o 
   4  40   0       88.30       87.70      4.66 o 
   5  40   0      333.08      336.79     13.13 o 
   6  40   0       10.33        8.11      4.14 o 
   7  40   0      133.18      106.46     12.56 o 
   8  40   0      110.58       96.74     12.65 o 
   1  41   0      122.96      127.92      4.14 o 
   2  41   0       63.37       72.97      3.40 o 
   3  41   0       35.28       36.65      2.91 o 
   4  41   0       45.87       58.57      5.73 o 
   5  41   0       61.51       83.53     12.76 o 
   6  41   0       13.05       11.26      4.92 o 
   7  41   0       26.50       42.49     10.14 o 
   0  42   0      206.44      203.35      6.78 o 
   1  42   0       12.19       19.17      3.25 o 
   2  42   0      438.21      433.02      8.59 o 
   3  42   0        5.61        7.35      2.89 o 
   4  42   0       38.33       39.55      4.44 o 
   5  42   0      638.40      631.37     19.12 o 
   6  42   0        0.06        0.83      3.56 o 
   7  42   0       63.56       62.59     12.32 o 
   1  43   0        0.98        6.18      3.40 o 
   2  43   0       82.54       90.49      3.91 o 
   3  43   0        0.34        2.31      2.74 o 
   4  43   0      102.82      101.14     12.65 o 
   5  43   0       54.80       61.69     13.77 o 
   7  43   0        0.07        0.34      5.18 o 
   0  44   0        0.02        3.16      1.89 o 
   1  44   0       95.58       97.77      4.29 o 
   2  44   0       35.27       39.21      3.50 o 
   3  44   0        3.76       12.08      4.52 o 
   4  44   0        5.90        7.16      3.62 o 
   5  44   0        4.54        1.87      3.70 o 
   6  44   0      145.26      132.69     15.38 o 
   1  45   0       13.33       15.97      3.25 o 
   2  45   0       67.31       68.09      6.74 o 
   3  45   0        1.19        6.03      2.63 o 
   4  45   0        1.38        0.84      2.83 o 
   5  45   0       38.92       32.05      6.09 o 
   6  45   0       17.56       16.11      8.31 o 
   0  46   0       52.30       56.08      6.58 o 
   1  46   0        7.32       19.57      7.14 o 
   2  46   0        0.77        5.27      3.83 o 
   3  46   0       61.43       69.79      5.66 o 
   4  46   0       17.38       20.15      8.63 o 
   5  46   0       52.57       59.85      6.81 o 
   6  46   0       19.30        8.17      7.28 o 
   1  47   0       23.95       28.42      3.68 o 
   2  47   0       51.95       61.79      5.57 o 
   3  47   0       23.32       28.90      4.37 o 
   4  47   0      130.55      113.58     15.02 o 
   5  47   0       29.99       36.28      8.49 o 
   0  48   0      101.70       79.90      7.36 o 
   1  48   0        0.37       14.29      6.98 o 
   2  48   0      148.86      151.67      8.20 o 
   3  48   0        0.01        5.66      9.99 o 
   4  48   0       51.62       45.85     11.90 o 
   5  48   0        7.69        2.65      3.50 o 
   1  49   0      204.28      205.27      9.02 o 
   2  49   0        3.21       11.82      2.61 o 
   3  49   0       20.30       28.36      4.83 o 
   4  49   0        5.73        2.01      6.67 o 
   0  50   0       74.54       95.10     15.24 o 
   1  50   0       58.40       89.25     14.49 o 
   2  50   0       11.34        9.39      3.68 o 
   3  50   0        6.62        6.70      4.80 o 
   4  50   0      144.71      143.29     17.14 o 
   1  51   0      211.37      250.97     20.71 o 
   2  51   0        8.85       26.21      5.78 o 
   3  51   0        5.16       16.70      9.38 o 
   1  52   0       32.83       49.08     10.46 o 
   2  52   0        0.00        2.99      4.56 o 
 -12   1   1       55.40       54.79      6.08 o 
 -11   1   1       89.29       85.29      6.23 o 
 -10   1   1        6.28        4.05      2.28 o 
  -9   1   1        5.15       14.27      2.14 o 
  -8   1   1        8.59       16.76      2.53 o 
  -7   1   1      650.02      583.66      5.45 o 
  -6   1   1      136.00      130.37      1.86 o 
  -5   1   1      171.89      168.67      1.79 o 
  -4   1   1     2059.83     2282.08     14.66 o 
  -3   1   1      412.67      392.41      3.23 o 
  -2   1   1     1676.45     1689.44     11.70 o 
  -1   1   1     3289.39     3212.10     61.28 o 
   0   1   1     1221.29     1326.37      9.06 o 
   1   1   1      600.65      657.43      6.70 o 
   2   1   1       34.34       42.20      0.64 o 
   3   1   1     8934.47     9193.89     66.62 o 
   4   1   1      295.90      277.08      2.93 o 
   5   1   1      285.93      278.43      2.86 o 
   6   1   1     1248.38     1145.56     10.90 o 
   7   1   1       84.13       72.36      2.88 o 
   8   1   1       31.84       36.72      2.67 o 
   9   1   1       61.13       80.39     11.89 o 
  10   1   1        5.64        8.55      2.81 o 
  11   1   1        3.64        6.13      2.77 o 
  12   1   1       57.77       49.43      5.82 o 
 -12   2   1      107.65      117.43      7.56 o 
 -11   2   1       46.63       43.28      5.23 o 
 -10   2   1        0.30       -1.16      1.60 o 
  -9   2   1       35.86       45.36      3.55 o 
  -8   2   1        0.05        1.44      1.27 o 
  -7   2   1        0.11        2.14      0.64 o 
  -6   2   1       85.40      100.95      1.77 o 
  -5   2   1      342.84      344.92      2.74 o 
  -4   2   1       25.52       16.95      0.78 o 
  -3   2   1      225.21      236.98      2.24 o 
  -2   2   1     5050.17     4919.59     46.23 o 
  -1   2   1     6836.70     6270.36    161.14 o 
   0   2   1      630.34      672.25      4.62 o 
   1   2   1      174.40      158.54      2.04 o 
   2   2   1     1784.99     1929.08     13.74 o 
   3   2   1       52.04       76.50      1.07 o 
   4   2   1      167.49      187.74      2.30 o 
   5   2   1       49.29       48.35      1.15 o 
   6   2   1      424.86      425.08      5.39 o 
   7   2   1      125.09       96.58      2.93 o 
   8   2   1       30.94       19.64      3.90 o 
   9   2   1        0.33        3.37      2.13 o 
  10   2   1       78.38       81.12      5.89 o 
  11   2   1      116.37      116.36      8.51 o 
  12   2   1        1.74        3.74      2.59 o 
 -12   3   1       13.98       15.50      3.74 o 
 -11   3   1      177.19      176.08      8.68 o 
 -10   3   1       28.34       30.87      4.33 o 
  -9   3   1       82.74      101.76      5.42 o 
  -8   3   1       14.58       29.36      5.00 o 
  -7   3   1        9.32       23.11      1.43 o 
  -6   3   1      108.91      108.83      2.14 o 
  -5   3   1      100.91       95.94      1.32 o 
  -4   3   1      866.53      950.67      6.47 o 
  -3   3   1      146.96      132.93      1.57 o 
  -2   3   1     1316.24     1327.10      9.28 o 
  -1   3   1     4869.28     4831.49     85.03 o 
   0   3   1     6510.89     6265.99     61.53 o 
   1   3   1     3033.67     3154.90     26.73 o 
   2   3   1      130.03      130.38      1.38 o 
   3   3   1     1847.13     2124.04     12.66 o 
   4   3   1       65.41       63.41      1.08 o 
   5   3   1        4.11       11.79      0.64 o 
   6   3   1       38.43       16.25      1.41 o 
   7   3   1       70.66       67.86      2.52 o 
   8   3   1        4.93        5.99      1.63 o 
   9   3   1      181.97      204.01      6.97 o 
  10   3   1      343.33      326.16     11.57 o 
  11   3   1        6.67        6.23      2.72 o 
  12   3   1       22.28       21.46      4.26 o 
 -12   4   1       22.58       19.64      4.07 o 
 -11   4   1       10.56       14.86      3.33 o 
 -10   4   1       37.82       37.60      4.70 o 
  -9   4   1       48.41       49.95      4.17 o 
  -8   4   1       35.77       43.39      3.63 o 
  -7   4   1       52.11       58.39      2.25 o 
  -6   4   1      400.70      377.34      3.53 o 
  -5   4   1      209.31      232.80      2.20 o 
  -4   4   1      744.47      687.81      4.82 o 
  -3   4   1       86.61       89.28      1.13 o 
  -2   4   1      692.26      730.87      5.42 o 
  -1   4   1      527.72      469.89      4.80 o 
   0   4   1    17863.61    14703.38    101.53 o 
   1   4   1     4245.41     4113.96     33.31 o 
   2   4   1      471.87      486.27      4.43 o 
   3   4   1       15.50       36.25      1.13 o 
   4   4   1      395.71      473.43      3.89 o 
   5   4   1       22.56       24.76      0.82 o 
   6   4   1     1189.58     1127.89     10.14 o 
   7   4   1       57.89       67.86      2.57 o 
   8   4   1       22.85       26.73      4.41 o 
   9   4   1      145.07      160.38      9.04 o 
  10   4   1      110.36      112.00      8.19 o 
  11   4   1       15.95       14.97      3.53 o 
  12   4   1       65.92       73.39     10.03 o 
 -12   5   1       18.87       24.49      4.46 o 
 -11   5   1      340.04      326.02     12.06 o 
 -10   5   1       47.59       46.68      5.13 o 
  -9   5   1       45.41       43.36      4.61 o 
  -8   5   1      158.15      152.17      6.30 o 
  -7   5   1       21.47       27.91      1.87 o 
  -6   5   1      138.00      141.26      1.97 o 
  -5   5   1      157.62      159.92      1.76 o 
  -4   5   1      490.43      555.91      4.17 o 
  -3   5   1      364.04      322.52      2.88 o 
  -2   5   1        7.68        7.46      0.46 o 
  -1   5   1    10905.28    10039.81     87.78 o 
   0   5   1       60.28       64.01      1.25 o 
   1   5   1      109.86      100.31      1.48 o 
   2   5   1        0.54       -0.32      0.32 o 
   3   5   1        0.74        0.42      0.30 o 
   4   5   1       66.00       69.66      1.14 o 
   5   5   1      168.67      168.92      2.01 o 
   6   5   1        5.21       12.36      1.07 o 
   7   5   1      224.42      189.46      5.01 o 
   8   5   1       31.01       26.15      3.77 o 
   9   5   1        1.43       12.18      6.52 o 
  10   5   1      674.68      659.77     17.37 o 
  11   5   1        7.45        9.36      3.11 o 
  12   5   1        8.83       10.69      4.93 o 
 -12   6   1       10.64        8.41      3.14 o 
 -11   6   1      132.23      137.78      8.38 o 
 -10   6   1      193.24      197.73      8.67 o 
  -9   6   1        0.00        7.46      1.63 o 
  -8   6   1       19.97       39.46      8.08 o 
  -7   6   1       19.14       17.02      1.11 o 
  -6   6   1      549.24      534.89      4.80 o 
  -5   6   1        6.82        9.75      0.65 o 
  -4   6   1      181.26      209.24      2.34 o 
  -3   6   1     1186.33     1331.66      9.21 o 
  -2   6   1      187.26      194.22      2.18 o 
  -1   6   1     3462.49     3262.97     27.57 o 
   0   6   1       14.65       28.65      0.88 o 
   1   6   1       61.28       81.36      1.19 o 
   2   6   1     1336.79     1341.74     10.19 o 
   3   6   1      598.38      647.97      6.05 o 
   4   6   1       48.95       47.94      1.13 o 
   5   6   1       76.66       81.49      1.80 o 
   6   6   1      193.49      209.53      3.69 o 
   7   6   1       13.89       15.95      1.84 o 
   8   6   1       16.37       20.70      3.31 o 
   9   6   1      126.44      145.50      7.81 o 
  10   6   1      110.29      120.49      6.92 o 
  11   6   1        2.24       -2.67      2.67 o 
  12   6   1       53.65       49.85      8.51 o 
 -12   7   1       87.65       88.70      6.62 o 
 -11   7   1       51.60       57.73      6.48 o 
 -10   7   1        7.83        7.58      3.35 o 
  -9   7   1      101.82      125.50      6.08 o 
  -8   7   1      140.59      140.23      4.94 o 
  -7   7   1       13.55       16.66      1.00 o 
  -6   7   1       86.55       69.25      1.47 o 
  -5   7   1      162.11      154.13      2.02 o 
  -4   7   1      268.42      254.80      2.82 o 
  -3   7   1     2225.03     2438.97     17.25 o 
  -2   7   1     6944.04     6733.02     78.07 o 
  -1   7   1      137.42      115.68      1.62 o 
   0   7   1      353.50      350.15      5.53 o 
   1   7   1      811.17      828.15      6.95 o 
   2   7   1      517.26      558.38      7.78 o 
   3   7   1      498.07      471.97      4.81 o 
   4   7   1      648.62      701.91      6.71 o 
   5   7   1      659.18      686.26      5.93 o 
   6   7   1        5.46        8.92      1.25 o 
   7   7   1        7.24        8.33      1.61 o 
   8   7   1        8.44       18.14      3.13 o 
   9   7   1        1.44        5.17      3.75 o 
  10   7   1       54.97       60.13      5.89 o 
  11   7   1      133.04      127.53     10.94 o 
  12   7   1        0.63        0.63      3.33 o 
 -12   8   1       10.86       13.32      3.50 o 
 -11   8   1      125.06      130.50      7.50 o 
 -10   8   1       13.95       13.09      4.46 o 
  -9   8   1       83.08       93.00      5.17 o 
  -8   8   1       42.29       46.58      6.46 o 
  -7   8   1       57.47       43.27      2.32 o 
  -6   8   1      941.39      896.63      6.86 o 
  -5   8   1      338.29      330.65      3.23 o 
  -4   8   1      100.48      121.02      1.85 o 
  -3   8   1      614.16      773.70      7.65 o 
  -2   8   1      215.73      193.36      2.14 o 
  -1   8   1     1146.58     1154.80     15.94 o 
   0   8   1     3569.38     3502.40     26.63 o 
   1   8   1       23.55       43.14      1.07 o 
   2   8   1       54.07       47.63      1.20 o 
   3   8   1      150.84      212.25      2.91 o 
   4   8   1      303.65      307.75      3.35 o 
   5   8   1      194.84      188.76      2.74 o 
   6   8   1        0.00       -0.18      0.58 o 
   7   8   1      101.83       94.14      3.60 o 
   8   8   1       10.20       13.81      2.80 o 
   9   8   1       24.99       23.60      4.49 o 
  10   8   1       65.49       64.13      7.61 o 
  11   8   1       25.43       26.91      6.40 o 
  12   8   1       51.67       52.66      8.65 o 
 -12   9   1        0.00        1.52      3.41 o 
 -11   9   1      112.75      115.75      7.05 o 
 -10   9   1        8.30        4.67      3.52 o 
  -9   9   1       20.75       22.00      4.00 o 
  -8   9   1       29.59       36.09      3.35 o 
  -7   9   1      225.10      209.95      4.08 o 
  -6   9   1        5.56        5.82      0.65 o 
  -5   9   1      265.78      243.48      2.70 o 
  -4   9   1      222.87      220.07      2.90 o 
  -3   9   1     3015.13     3300.64     24.77 o 
  -2   9   1       40.05       53.63      1.63 o 
  -1   9   1     2502.92     2429.89     19.59 o 
   0   9   1     3132.86     3099.88     23.87 o 
   1   9   1       34.21       26.08      0.80 o 
   2   9   1       95.14       87.85      1.75 o 
   3   9   1      328.02      354.62      3.80 o 
   4   9   1      991.15      989.03      7.98 o 
   5   9   1      168.73      171.03      2.63 o 
   6   9   1        6.15        6.75      0.96 o 
   7   9   1        0.38        2.87      1.90 o 
   8   9   1       78.37       82.65      4.86 o 
   9   9   1      129.23      132.44      7.83 o 
  10   9   1        3.10        6.58      3.08 o 
  11   9   1        0.00        3.65      3.63 o 
  12   9   1       96.28      101.31     10.40 o 
 -12  10   1       17.51        8.95      4.57 o 
 -11  10   1       57.33       58.70      5.98 o 
 -10  10   1       15.12       14.62      4.91 o 
  -9  10   1      104.78      112.01      8.35 o 
  -8  10   1        2.02        1.41      1.33 o 
  -7  10   1       35.39       35.49      2.24 o 
  -6  10   1     1023.85      928.85      7.51 o 
  -5  10   1       72.17       67.74      1.64 o 
  -4  10   1      122.83      147.86      2.29 o 
  -3  10   1      283.54      287.64      3.58 o 
  -2  10   1     2215.65     2538.89     28.01 o 
  -1  10   1     2167.22     2324.26     17.69 o 
   0  10   1       63.60       58.32      1.27 o 
   1  10   1     1671.55     1761.50     14.28 o 
   2  10   1       39.75       64.65      1.29 o 
   3  10   1     2464.17     2484.14     18.39 o 
   4  10   1        0.25        2.30      0.91 o 
   5  10   1     1471.66     1399.69     11.06 o 
   6  10   1      219.50      219.20      3.73 o 
   7  10   1       14.55        9.79      2.16 o 
   8  10   1       16.17       20.81      2.46 o 
   9  10   1       12.58       13.07      3.44 o 
  10  10   1       14.01       15.47      4.02 o 
  11  10   1        0.05        1.51      3.30 o 
  12  10   1       33.85       29.22      6.94 o 
 -12  11   1       12.74       10.14      4.75 o 
 -11  11   1       33.30       40.48      7.40 o 
 -10  11   1      152.56      150.23     11.26 o 
  -9  11   1      167.73      172.44     11.03 o 
  -8  11   1        3.52        7.15      1.49 o 
  -7  11   1        1.86        1.70      0.74 o 
  -6  11   1      583.52      561.47      5.58 o 
  -5  11   1       73.61       64.05      1.75 o 
  -4  11   1      675.55      711.34      6.36 o 
  -3  11   1      629.83      763.38      8.26 o 
  -2  11   1      626.65      720.79      6.50 o 
  -1  11   1       47.99       40.11      1.12 o 
   0  11   1      875.12      847.94     13.58 o 
   1  11   1     1538.26     1605.35     12.35 o 
   2  11   1       75.66       69.27      1.43 o 
   3  11   1      334.24      321.68      3.62 o 
   4  11   1      221.55      178.47      2.59 o 
   5  11   1      924.31      859.79      8.18 o 
   6  11   1      402.34      377.55      5.57 o 
   7  11   1        8.28       13.39      3.10 o 
   8  11   1      134.69      166.44      5.79 o 
   9  11   1       84.43       76.40      7.02 o 
  10  11   1       15.92       20.77      4.39 o 
  11  11   1       37.39       35.16      7.34 o 
 -12  12   1        8.97        0.59      3.45 o 
 -11  12   1        2.56        0.14      2.99 o 
 -10  12   1        2.22        3.81      3.18 o 
  -9  12   1       27.66       28.43      5.78 o 
  -8  12   1       26.91       29.52      2.59 o 
  -7  12   1      425.91      430.72      6.34 o 
  -6  12   1      667.86      664.05      6.54 o 
  -5  12   1      808.55      752.92      6.68 o 
  -4  12   1      262.42      296.99      3.69 o 
  -3  12   1        0.00        1.05      0.56 o 
  -2  12   1      631.97      641.75      6.04 o 
  -1  12   1     2235.38     2358.40     19.01 o 
   0  12   1     1663.71     1870.06     16.39 o 
   1  12   1     2759.56     3000.67     22.74 o 
   2  12   1      730.31      821.69      6.82 o 
   3  12   1        4.38        4.90      1.07 o 
   4  12   1      818.63      733.21      6.73 o 
   5  12   1     4327.21     4029.07     31.90 o 
   6  12   1       67.71       67.98      2.33 o 
   7  12   1       59.95       71.73      3.73 o 
   8  12   1        2.69        5.10      2.99 o 
   9  12   1       26.90       30.11      4.85 o 
  10  12   1        1.98        0.44      2.68 o 
  11  12   1       21.71       15.97      5.43 o 
 -12  13   1      147.70      131.35     11.87 o 
 -11  13   1       79.46       72.89      8.63 o 
 -10  13   1      181.75      152.72     11.48 o 
  -9  13   1        0.41       -0.62      2.22 o 
  -8  13   1       24.46       20.04      1.94 o 
  -7  13   1      407.92      361.96      6.05 o 
  -6  13   1     1703.98     1526.94     12.63 o 
  -5  13   1      107.18      124.69      2.35 o 
  -4  13   1       69.17       54.28      1.46 o 
  -3  13   1      222.86      226.33      3.37 o 
  -2  13   1      362.04      437.86      4.98 o 
  -1  13   1      384.26      406.23      4.95 o 
   0  13   1      131.17      135.05      2.80 o 
   1  13   1     2963.38     3281.44     27.36 o 
   2  13   1     2050.45     2279.78     16.48 o 
   3  13   1      117.76      110.53      2.01 o 
   4  13   1     4526.93     4403.06     31.03 o 
   5  13   1     4164.83     3849.52     32.62 o 
   6  13   1      641.34      600.84      7.63 o 
   7  13   1       40.83       33.61      4.19 o 
   8  13   1      445.32      446.42     10.14 o 
   9  13   1       24.67       25.07      4.49 o 
  10  13   1       81.53       90.90     13.21 o 
  11  13   1       24.41       34.28      7.33 o 
 -12  14   1       11.70       11.59      5.36 o 
 -11  14   1       35.15       26.95      6.57 o 
 -10  14   1        2.32        2.81      3.04 o 
  -9  14   1        6.49        7.53      2.88 o 
  -8  14   1       25.93       21.94      2.06 o 
  -7  14   1      218.91      208.37      4.49 o 
  -6  14   1      380.81      324.38      4.35 o 
  -5  14   1     1058.25      988.13      8.87 o 
  -4  14   1      343.39      386.61      4.45 o 
  -3  14   1      975.24     1002.61      9.53 o 
  -2  14   1      832.81      882.87      9.09 o 
  -1  14   1      179.24      193.13      2.96 o 
   0  14   1      859.38      972.63      9.15 o 
   1  14   1     1260.48     1422.38     11.18 o 
   2  14   1     1018.56     1154.59      9.71 o 
   3  14   1      123.35      110.41      2.19 o 
   4  14   1     1923.94     1841.52     14.33 o 
   5  14   1     2118.24     1957.58     18.35 o 
   6  14   1      206.27      197.02      3.83 o 
   7  14   1       44.26       43.35      3.54 o 
   8  14   1       26.68       25.80      3.31 o 
   9  14   1        7.60        4.25      2.90 o 
  10  14   1       43.34       43.57      6.07 o 
  11  14   1        8.25       15.63      5.38 o 
 -12  15   1       92.80       88.01     10.01 o 
 -11  15   1       18.84       20.74      5.87 o 
 -10  15   1        7.12        7.06      4.01 o 
  -9  15   1      234.47      236.21      9.97 o 
  -8  15   1       14.12       15.41      1.79 o 
  -7  15   1       48.05       57.42      3.28 o 
  -6  15   1        1.66        7.20      1.08 o 
  -5  15   1        0.38        0.17      0.63 o 
  -4  15   1       15.40       18.06      1.05 o 
  -3  15   1     1817.44     1823.63     14.42 o 
  -2  15   1     2117.64     2329.04     17.61 o 
  -1  15   1      260.23      267.96      3.74 o 
   0  15   1       13.17        7.88      0.76 o 
   1  15   1      841.02      921.50      8.37 o 
   2  15   1      152.13      184.27      2.69 o 
   3  15   1       56.96       66.37      2.61 o 
   4  15   1      192.82      202.56      2.71 o 
   5  15   1        7.92        8.95      1.59 o 
   6  15   1       51.58       55.20      2.85 o 
   7  15   1        0.01        1.33      1.45 o 
   8  15   1      125.67      131.72      5.52 o 
   9  15   1        3.30        4.15      2.78 o 
  10  15   1      131.18      123.34      8.30 o 
  11  15   1      134.75      110.96     10.74 o 
 -12  16   1       19.92       19.11      5.96 o 
 -11  16   1      189.38      171.56     12.85 o 
 -10  16   1       47.59       45.58      7.60 o 
  -9  16   1      173.08      181.18      8.80 o 
  -8  16   1        0.40        1.43      1.00 o 
  -7  16   1      195.41      178.30      4.25 o 
  -6  16   1      555.80      525.60      5.80 o 
  -5  16   1       30.31       30.30      1.49 o 
  -4  16   1      767.14      741.53      7.12 o 
  -3  16   1       19.36       24.71      1.27 o 
  -2  16   1      285.71      343.43      4.77 o 
  -1  16   1     2428.19     2417.42     20.81 o 
   0  16   1      115.49      160.70      2.47 o 
   1  16   1      911.65     1072.20      9.60 o 
   2  16   1       37.43       65.50      1.95 o 
   3  16   1       94.09      130.63      2.93 o 
   4  16   1      360.52      325.61      3.66 o 
   5  16   1     1464.32     1324.86     13.12 o 
   6  16   1        1.37        5.71      1.28 o 
   7  16   1        1.55        1.68      1.78 o 
   8  16   1       60.70       64.45      4.48 o 
   9  16   1        2.18        2.38      2.55 o 
  10  16   1      177.92      182.18     10.01 o 
  11  16   1        0.25        3.18      3.84 o 
 -12  17   1       20.31       23.36      6.48 o 
 -11  17   1      212.39      218.89     14.77 o 
 -10  17   1       58.07       61.04      8.76 o 
  -9  17   1       93.34       96.66      6.69 o 
  -8  17   1       21.10       24.34      2.24 o 
  -7  17   1        8.59        7.40      1.33 o 
  -6  17   1      137.38      147.09      3.83 o 
  -5  17   1       45.59       50.24      1.81 o 
  -4  17   1        2.67        5.95      0.75 o 
  -3  17   1       49.95       43.02      1.50 o 
  -2  17   1     1745.11     1778.97     14.70 o 
  -1  17   1      447.82      462.34      5.49 o 
   0  17   1        7.38        8.14      0.92 o 
   1  17   1      413.14      458.16      4.84 o 
   2  17   1     1110.60     1123.20      9.02 o 
   3  17   1       27.58       33.41      1.26 o 
   4  17   1        1.69        3.98      0.72 o 
   5  17   1       14.77       17.44      1.69 o 
   6  17   1       95.08       97.05      3.83 o 
   7  17   1       75.56       79.59      4.16 o 
   8  17   1       63.06       65.86      4.67 o 
   9  17   1       65.45       62.97      7.83 o 
  10  17   1      263.18      265.76     12.29 o 
  11  17   1       25.01       29.91      5.56 o 
 -12  18   1       28.79       35.78      7.68 o 
 -11  18   1       67.64       78.53     10.58 o 
 -10  18   1        6.33        3.79      3.36 o 
  -9  18   1       11.73       13.20      3.62 o 
  -8  18   1       18.52       20.89      2.15 o 
  -7  18   1        8.80        9.35      1.40 o 
  -6  18   1      358.51      337.58      4.84 o 
  -5  18   1      461.29      396.79      5.29 o 
  -4  18   1       89.06      108.75      2.33 o 
  -3  18   1       17.38       39.64      1.44 o 
  -2  18   1        2.71        4.96      0.68 o 
  -1  18   1      967.24     1051.80      9.98 o 
   0  18   1      119.32      119.76      2.20 o 
   1  18   1       82.76       70.45      2.32 o 
   2  18   1      304.00      281.09      3.61 o 
   3  18   1       27.04       23.28      1.19 o 
   4  18   1        3.18        4.31      0.77 o 
   5  18   1       21.97       26.14      2.29 o 
   6  18   1       78.97       89.90      3.80 o 
   7  18   1      286.70      269.94      7.59 o 
   8  18   1        1.45        2.57      1.95 o 
   9  18   1       43.41       39.55      7.49 o 
  10  18   1       23.38       27.81      5.97 o 
  11  18   1      138.07      146.23     23.21 o 
 -12  19   1       49.01       54.37      9.39 o 
 -11  19   1       25.79       33.05      7.27 o 
 -10  19   1       81.47       95.42      9.42 o 
  -9  19   1      103.69       88.95      6.57 o 
  -8  19   1      398.38      386.66      7.62 o 
  -7  19   1       80.67       71.81      3.24 o 
  -6  19   1      186.04      197.49      4.50 o 
  -5  19   1      628.00      600.65      6.98 o 
  -4  19   1        0.01        1.24      0.62 o 
  -3  19   1        0.09        4.42      0.90 o 
  -2  19   1      936.31     1002.95      9.41 o 
  -1  19   1      701.35      669.29      6.80 o 
   0  19   1      498.89      517.48      6.34 o 
   1  19   1        0.01        0.22      0.46 o 
   2  19   1       17.43       19.21      1.42 o 
   3  19   1       34.22       30.69      1.32 o 
   4  19   1      118.59      111.05      2.43 o 
   5  19   1       24.37       31.32      2.72 o 
   6  19   1      254.17      227.05      5.42 o 
   7  19   1       45.93       46.00      5.18 o 
   8  19   1      178.87      179.02      6.55 o 
   9  19   1       44.97       62.69      7.02 o 
  10  19   1       48.12       52.46      6.66 o 
  11  19   1       91.28       97.46      8.00 o 
 -11  20   1       47.00       49.26      8.80 o 
 -10  20   1       19.37       17.98      4.15 o 
  -9  20   1       82.17       77.36      6.29 o 
  -8  20   1        4.78        5.95      1.45 o 
  -7  20   1       63.39       65.59      2.81 o 
  -6  20   1       21.91       22.19      1.50 o 
  -5  20   1        3.35        6.83      0.92 o 
  -4  20   1      100.24      107.84      2.40 o 
  -3  20   1      574.07      566.83      6.70 o 
  -2  20   1       66.16       51.68      1.85 o 
  -1  20   1      246.89      280.31      3.87 o 
   0  20   1      358.96      318.15      4.03 o 
   1  20   1       71.48       78.57      1.84 o 
   2  20   1      268.35      305.87      3.80 o 
   3  20   1      240.25      210.82      2.92 o 
   4  20   1      441.86      384.78      5.43 o 
   5  20   1        4.77        7.32      1.43 o 
   6  20   1       39.25       52.47      4.10 o 
   7  20   1        3.93        5.28      1.92 o 
   8  20   1       83.87       91.49      5.56 o 
   9  20   1       14.79       13.70      2.97 o 
  10  20   1        0.00        2.22      3.29 o 
  11  20   1       66.14       70.73      8.04 o 
 -11  21   1      161.21      158.40     12.92 o 
 -10  21   1       44.93       52.86      6.46 o 
  -9  21   1       81.13       75.00      8.34 o 
  -8  21   1        5.71        4.04      1.40 o 
  -7  21   1       46.73       52.18      2.82 o 
  -6  21   1       87.30       71.45      2.29 o 
  -5  21   1       26.43       39.14      1.84 o 
  -4  21   1       29.22       16.94      1.20 o 
  -3  21   1       33.11       19.68      1.48 o 
  -2  21   1      666.47      639.97      8.77 o 
  -1  21   1      706.32      653.78      6.89 o 
   0  21   1       29.15       38.81      1.49 o 
   1  21   1      125.51      129.72      2.43 o 
   2  21   1      168.82      162.95      2.56 o 
   3  21   1       45.05       48.73      1.48 o 
   4  21   1      106.45      102.18      3.36 o 
   5  21   1      118.62      114.45      3.27 o 
   6  21   1        0.56        1.74      1.00 o 
   7  21   1      114.85      115.90      7.68 o 
   8  21   1      378.49      384.84     10.05 o 
   9  21   1       33.41       42.39      4.59 o 
  10  21   1      211.51      223.59     12.31 o 
  11  21   1       61.30       50.32      7.81 o 
 -11  22   1       12.53       13.92      5.32 o 
 -10  22   1        6.14        5.82      3.19 o 
  -9  22   1       25.70       32.23      5.97 o 
  -8  22   1       89.67       89.55      3.71 o 
  -7  22   1      109.91      106.82      3.59 o 
  -6  22   1       91.92       91.19      2.79 o 
  -5  22   1      422.40      364.91      5.30 o 
  -4  22   1      719.39      678.07      7.17 o 
  -3  22   1      625.02      601.63      6.97 o 
  -2  22   1      346.22      349.82      4.49 o 
  -1  22   1      122.16      142.56      3.52 o 
   0  22   1      200.77      217.72      3.17 o 
   1  22   1        4.18        0.55      0.43 o 
   2  22   1     1601.13     1525.90     11.68 o 
   3  22   1      724.28      708.86      6.92 o 
   4  22   1      421.47      388.69      6.57 o 
   5  22   1        2.39        2.78      1.16 o 
   6  22   1       13.17       13.76      2.60 o 
   7  22   1      163.49      158.87      6.01 o 
   8  22   1      131.92      135.24      6.52 o 
   9  22   1       29.83       35.25      4.26 o 
  10  22   1        0.05        3.10      3.36 o 
  11  22   1        4.83        1.91      3.06 o 
 -11  23   1        9.82       10.39      5.11 o 
 -10  23   1       19.63       22.01      4.56 o 
  -9  23   1      189.89      181.57      9.39 o 
  -8  23   1        1.44        2.75      1.25 o 
  -7  23   1      239.33      239.41      5.76 o 
  -6  23   1       13.15        9.77      1.36 o 
  -5  23   1      121.77      118.86      2.82 o 
  -4  23   1      205.59      157.21      3.17 o 
  -3  23   1       12.04       11.67      1.28 o 
  -2  23   1      225.27      230.00      3.57 o 
  -1  23   1        6.85        3.63      1.42 o 
   0  23   1       95.43      104.75      3.52 o 
   1  23   1       29.54       30.13      1.66 o 
   2  23   1       59.07       59.87      1.71 o 
   3  23   1      981.87      785.61      7.71 o 
   4  23   1      163.75      166.28      5.67 o 
   5  23   1        0.17        1.28      1.06 o 
   6  23   1      258.96      268.01      6.43 o 
   7  23   1        8.46       13.53      4.18 o 
   8  23   1       47.09       47.56      4.67 o 
   9  23   1        5.78        6.63      3.78 o 
  10  23   1        6.65        9.46      4.10 o 
  11  23   1        5.82        3.13      3.87 o 
 -11  24   1      157.91      138.09     12.00 o 
 -10  24   1        0.67        4.45      3.07 o 
  -9  24   1      145.10      142.30      6.55 o 
  -8  24   1        1.69        4.52      1.40 o 
  -7  24   1       36.41       35.10      2.57 o 
  -6  24   1       67.09       57.18      2.44 o 
  -5  24   1       46.47       46.78      1.98 o 
  -4  24   1      224.46      180.77      3.42 o 
  -3  24   1      678.48      640.52      7.45 o 
  -2  24   1      573.56      539.22      5.84 o 
  -1  24   1     2995.83     2804.89     21.29 o 
   0  24   1       46.83       51.32      1.77 o 
   1  24   1      245.90      202.06      3.45 o 
   2  24   1     1564.35     1296.41     10.96 o 
   3  24   1      158.09      145.35      2.99 o 
   4  24   1        1.71        7.18      2.22 o 
   5  24   1       78.43       66.15      2.67 o 
   6  24   1       66.60       73.12      3.16 o 
   7  24   1      136.46      145.93      6.49 o 
   8  24   1      138.58      130.37      9.76 o 
   9  24   1        1.15        1.08      2.74 o 
  10  24   1      249.90      253.00     12.33 o 
 -11  25   1       40.38       41.94      8.21 o 
 -10  25   1       54.29       52.16      6.57 o 
  -9  25   1      145.08      155.54      6.95 o 
  -8  25   1        1.16        1.65      1.43 o 
  -7  25   1       44.12       44.19      2.86 o 
  -6  25   1        0.90        0.29      0.91 o 
  -5  25   1      175.23      165.67      5.41 o 
  -4  25   1      221.04      194.45      4.12 o 
  -3  25   1      456.63      431.56      6.90 o 
  -2  25   1       15.40       16.20      1.29 o 
  -1  25   1       16.93       24.69      2.49 o 
   0  25   1      338.47      318.75      5.33 o 
   1  25   1      491.60      467.56      5.85 o 
   2  25   1      112.16      108.46      2.61 o 
   3  25   1      265.12      227.83      3.86 o 
   4  25   1      515.86      491.46      7.48 o 
   5  25   1        2.46        3.82      1.20 o 
   6  25   1        0.59        2.35      1.46 o 
   7  25   1       42.07       46.09      3.66 o 
   8  25   1      218.10      228.44     11.75 o 
   9  25   1       50.31       52.26      6.71 o 
  10  25   1       59.54       58.28      9.82 o 
 -11  26   1        1.03        0.71      3.47 o 
 -10  26   1        0.00        2.15      2.84 o 
  -9  26   1        7.02       10.56      2.58 o 
  -8  26   1       57.94       64.36      4.09 o 
  -7  26   1        1.43        1.31      1.13 o 
  -6  26   1      164.33      163.20      4.44 o 
  -5  26   1       31.95       26.35      1.80 o 
  -4  26   1       10.30        3.01      0.86 o 
  -3  26   1        4.15        7.11      1.62 o 
  -2  26   1        2.23        3.06      0.80 o 
  -1  26   1       44.09       45.12      2.09 o 
   0  26   1      341.91      330.82      4.40 o 
   1  26   1        1.57        8.33      1.50 o 
   2  26   1       49.74       45.35      1.91 o 
   3  26   1        0.09        2.83      0.92 o 
   4  26   1        0.08        1.52      0.93 o 
   5  26   1       45.22       46.08      2.82 o 
   6  26   1      266.05      260.10      5.94 o 
   7  26   1       23.20       27.81      2.99 o 
   8  26   1        0.14        4.13      2.35 o 
   9  26   1        6.85        7.43      3.68 o 
  10  26   1        6.27        8.71      3.89 o 
 -11  27   1        2.37       -2.24      2.91 o 
 -10  27   1       27.39       26.27      5.11 o 
  -9  27   1       54.79       57.99      4.10 o 
  -8  27   1       64.30       62.26      4.13 o 
  -7  27   1        3.02        4.50      1.39 o 
  -6  27   1        0.17        0.00      1.03 o 
  -5  27   1      256.17      243.61      4.51 o 
  -4  27   1      589.18      499.65      9.53 o 
  -3  27   1       32.57       27.81      1.92 o 
  -2  27   1        2.67        5.93      1.14 o 
  -1  27   1       46.13       55.69      2.02 o 
   0  27   1     1091.42     1064.25      9.70 o 
   1  27   1     1229.93     1143.99     10.72 o 
   2  27   1       47.11       58.88      2.44 o 
   3  27   1     1009.77      815.99      8.78 o 
   4  27   1       14.91       18.98      1.76 o 
   5  27   1      163.08      161.04      6.51 o 
   6  27   1       91.65      103.25      3.88 o 
   7  27   1       33.27       36.08      3.37 o 
   8  27   1      269.02      265.60      9.40 o 
   9  27   1        6.27        5.06      3.25 o 
  10  27   1      104.43      108.49      8.49 o 
 -10  28   1        0.00       -0.43      2.36 o 
  -9  28   1       93.28       97.77      5.89 o 
  -8  28   1       36.46       34.73      3.29 o 
  -7  28   1      181.52      178.25      5.43 o 
  -6  28   1      377.59      358.05      6.97 o 
  -5  28   1       49.10       51.81      3.08 o 
  -4  28   1       29.82       24.27      1.83 o 
  -3  28   1      415.77      355.29      6.04 o 
  -2  28   1     1764.72     1605.85     15.32 o 
  -1  28   1     1308.70     1194.26     14.35 o 
   0  28   1     1117.05     1015.15      9.48 o 
   1  28   1      477.51      418.82      5.30 o 
   2  28   1     1226.75     1036.06     10.22 o 
   3  28   1      228.99      207.11      3.90 o 
   4  28   1      138.71      135.12      3.32 o 
   5  28   1       60.36       64.97      5.34 o 
   6  28   1      246.66      242.52      5.90 o 
   7  28   1      235.73      233.11      7.01 o 
   8  28   1      271.25      266.65      9.51 o 
   9  28   1        6.46        8.64      4.08 o 
  10  28   1      149.00      151.39      9.86 o 
 -10  29   1        0.00       -0.50      2.62 o 
  -9  29   1        0.46        3.17      2.06 o 
  -8  29   1        0.57        1.09      1.47 o 
  -7  29   1       78.44       76.01      4.00 o 
  -6  29   1       83.04       82.95      3.41 o 
  -5  29   1        2.04        2.07      1.01 o 
  -4  29   1      248.29      199.00      4.58 o 
  -3  29   1       40.69       43.03      2.50 o 
  -2  29   1       25.50       43.12      2.62 o 
  -1  29   1      765.91      712.87      7.90 o 
   0  29   1      395.66      380.41      5.30 o 
   1  29   1       33.53       42.17      2.00 o 
   2  29   1       48.70       62.00      2.12 o 
   3  29   1      344.15      272.64      4.60 o 
   4  29   1        5.54        5.41      1.21 o 
   5  29   1       10.51        8.36      1.77 o 
   6  29   1       81.11       90.20      3.71 o 
   7  29   1      272.66      250.90      7.34 o 
   8  29   1        0.98       -1.41      2.67 o 
   9  29   1       81.13       90.52      9.25 o 
  10  29   1      291.28      285.15     13.36 o 
 -10  30   1       99.93       95.92      8.13 o 
  -9  30   1        5.19        7.71      2.60 o 
  -8  30   1       17.98       13.22      2.36 o 
  -7  30   1       21.62       23.07      2.44 o 
  -6  30   1        3.83        3.75      1.34 o 
  -5  30   1       21.39       21.08      1.89 o 
  -4  30   1      149.88      148.46      4.02 o 
  -3  30   1        1.10        1.39      1.28 o 
  -2  30   1        1.77        2.51      0.96 o 
  -1  30   1      206.66      202.76      3.79 o 
   0  30   1      314.27      317.84      4.85 o 
   1  30   1        0.17        0.16      0.68 o 
   2  30   1      113.15      100.90      2.70 o 
   3  30   1       36.39       37.57      2.09 o 
   4  30   1        1.43        1.99      1.07 o 
   5  30   1        7.62        5.36      1.53 o 
   6  30   1       68.15       71.48      3.41 o 
   7  30   1       28.65       29.32      3.19 o 
   8  30   1       99.33       95.97      7.52 o 
   9  30   1      168.36      173.98     10.21 o 
  10  30   1        0.18        0.98      3.10 o 
 -10  31   1       16.39       16.51      4.35 o 
  -9  31   1       20.46       22.19      3.58 o 
  -8  31   1       42.34       37.97      3.57 o 
  -7  31   1       65.70       67.37      3.78 o 
  -6  31   1       50.07       57.75      4.14 o 
  -5  31   1       73.29       64.04      3.24 o 
  -4  31   1       60.68       51.61      2.92 o 
  -3  31   1       30.60       31.74      2.25 o 
  -2  31   1       38.21       46.09      2.37 o 
  -1  31   1      155.86      162.62      3.29 o 
   0  31   1        3.10        9.80      1.11 o 
   1  31   1       15.62       14.04      1.29 o 
   2  31   1        8.44        5.08      0.91 o 
   3  31   1       35.55       36.86      2.26 o 
   4  31   1      200.99      179.82      4.10 o 
   5  31   1        0.07        2.25      2.19 o 
   6  31   1       13.38       16.50      3.54 o 
   7  31   1        9.18        6.75      2.06 o 
   8  31   1       46.02       45.03      6.35 o 
   9  31   1        0.31       -0.14      2.89 o 
 -10  32   1       35.15       39.87      6.17 o 
  -9  32   1        1.45       -1.48      2.00 o 
  -8  32   1        0.63        1.30      1.90 o 
  -7  32   1      186.15      186.18      6.67 o 
  -6  32   1      538.74      520.13     11.33 o 
  -5  32   1        0.47        1.73      1.08 o 
  -4  32   1        8.15        5.13      1.20 o 
  -3  32   1       37.98       32.87      2.32 o 
  -2  32   1       41.61       42.26      2.41 o 
  -1  32   1        1.67        4.87      0.87 o 
   0  32   1        5.72        8.60      1.25 o 
   1  32   1       13.75       16.02      1.38 o 
   2  32   1       85.61       83.81      2.56 o 
   3  32   1       19.51       21.58      1.82 o 
   4  32   1       10.27       10.43      1.49 o 
   5  32   1        5.68        6.43      1.51 o 
   6  32   1       53.80       53.24      3.79 o 
   7  32   1        1.98        3.14      2.00 o 
   8  32   1       24.08       25.31      5.50 o 
   9  32   1       16.48       15.19      4.37 o 
 -10  33   1        4.68       12.66      4.08 o 
  -9  33   1        4.68        4.89      2.32 o 
  -8  33   1        0.30        0.64      1.87 o 
  -7  33   1      117.97      112.77      5.94 o 
  -6  33   1       38.06       44.21      3.87 o 
  -5  33   1      312.62      314.27      6.69 o 
  -4  33   1        5.91        7.49      1.40 o 
  -3  33   1        3.09        2.33      1.17 o 
  -2  33   1       60.26       58.38      2.59 o 
  -1  33   1      116.87      107.35      2.76 o 
   0  33   1      116.51      126.02      3.12 o 
   1  33   1        2.05        3.47      0.85 o 
   2  33   1      113.87      115.13      2.79 o 
   3  33   1        2.92        3.97      1.14 o 
   4  33   1        0.02        0.88      1.16 o 
   5  33   1      100.44       97.57      4.13 o 
   6  33   1      138.61      132.75      8.64 o 
   7  33   1       16.65       15.06      3.15 o 
   8  33   1       13.02       16.98      4.48 o 
   9  33   1        1.27        2.18      3.43 o 
  -9  34   1       45.62       41.42      5.88 o 
  -8  34   1       15.98       13.56      3.65 o 
  -7  34   1        5.57        2.50      2.04 o 
  -6  34   1      139.27      136.95      8.21 o 
  -5  34   1       24.71       27.31      2.58 o 
  -4  34   1       36.65       33.99      2.58 o 
  -3  34   1        3.25        4.54      1.35 o 
  -2  34   1       55.58       51.29      2.56 o 
  -1  34   1       36.87       30.44      1.78 o 
   0  34   1      990.07      878.56      9.66 o 
   1  34   1       30.49       35.26      1.98 o 
   2  34   1       61.86       51.92      2.36 o 
   3  34   1       28.40       28.25      2.13 o 
   4  34   1        0.66        0.38      1.24 o 
   5  34   1      106.72      106.97     10.25 o 
   6  34   1       86.13       94.69      5.07 o 
   7  34   1        1.93       -0.57      1.94 o 
   8  34   1        4.34        2.05      3.04 o 
   9  34   1       12.70       19.55      4.59 o 
  -9  35   1        9.11        9.40      6.29 o 
  -8  35   1        0.17       -0.02      2.74 o 
  -7  35   1        0.57        0.50      5.41 o 
  -6  35   1       21.49       25.03      5.98 o 
  -5  35   1        4.08        6.25      1.62 o 
  -4  35   1        8.50        9.88      1.65 o 
  -3  35   1      332.09      333.91      7.91 o 
  -2  35   1       81.94       81.73      2.95 o 
  -1  35   1       37.91       42.34      2.05 o 
   0  35   1        1.15       13.22      1.73 o 
   1  35   1      260.56      244.28      4.63 o 
   2  35   1       14.46       16.29      1.63 o 
   3  35   1        6.27        6.77      1.29 o 
   4  35   1       67.35       57.98      3.88 o 
   5  35   1        9.84       16.72      3.54 o 
   6  35   1      276.75      266.98      8.53 o 
   7  35   1       28.02       30.12      4.01 o 
   8  35   1        1.25        3.70      3.12 o 
   9  35   1        0.00        0.26      3.05 o 
  -9  36   1       23.53       23.76      8.50 o 
  -8  36   1        5.39        3.14      3.21 o 
  -7  36   1        0.38       -1.84      5.06 o 
  -6  36   1      284.70      280.08      8.45 o 
  -5  36   1       12.03       12.60      1.99 o 
  -4  36   1       50.26       45.66      3.03 o 
  -3  36   1        4.55        6.06      1.44 o 
  -2  36   1       89.65       97.16      3.52 o 
  -1  36   1        6.17        5.54      1.04 o 
   0  36   1        6.65        8.27      1.36 o 
   1  36   1       57.07       63.09      2.53 o 
   2  36   1        0.28        0.95      0.94 o 
   3  36   1      475.61      456.59      7.01 o 
   4  36   1       75.68       83.12      6.13 o 
   5  36   1      157.89      155.84      6.21 o 
   6  36   1        5.98        8.31      3.26 o 
   7  36   1       29.84       34.92      4.29 o 
   8  36   1        9.00       11.58      4.02 o 
  -9  37   1       27.31       39.20     10.32 o 
  -8  37   1        6.61        4.60      3.53 o 
  -7  37   1       34.81       26.20      5.24 o 
  -6  37   1      279.88      284.41     10.73 o 
  -5  37   1        0.72        5.37      1.84 o 
  -4  37   1       17.16       18.65      2.04 o 
  -3  37   1       67.67       72.20      3.58 o 
  -2  37   1      114.19      106.64      3.94 o 
  -1  37   1       28.34       28.07      1.98 o 
   0  37   1        4.78        7.14      1.64 o 
   1  37   1      498.76      489.21      7.07 o 
   2  37   1        1.86        3.03      1.22 o 
   3  37   1       23.60       27.78      2.90 o 
   4  37   1       27.73       31.53      4.32 o 
   5  37   1      319.12      341.89      9.47 o 
   6  37   1       18.77       15.98      3.84 o 
   7  37   1        4.87        1.57      3.91 o 
   8  37   1      100.80      103.68      7.99 o 
  -8  38   1        0.19        4.63      5.67 o 
  -7  38   1       81.78       80.52      7.90 o 
  -6  38   1      146.87      156.11     12.97 o 
  -5  38   1      182.72      170.75      7.55 o 
  -4  38   1       29.84       31.91      2.60 o 
  -3  38   1       11.69        9.79      1.82 o 
  -2  38   1        6.98        7.00      1.54 o 
  -1  38   1      129.25      122.79      3.50 o 
   0  38   1       22.48       25.61      1.91 o 
   1  38   1      115.76      130.11      3.52 o 
   2  38   1      141.66      148.61      3.89 o 
   3  38   1       86.74       85.47      3.73 o 
   4  38   1      227.89      243.32      7.13 o 
   5  38   1      773.75      764.97     31.11 o 
   6  38   1        5.91        6.32      4.04 o 
   7  38   1        0.57       -1.93      2.66 o 
   8  38   1       19.31       14.82      7.10 o 
  -8  39   1        1.98        1.83      5.09 o 
  -7  39   1      121.97      108.70      7.90 o 
  -6  39   1       68.90       72.16      7.34 o 
  -5  39   1       70.24       72.77      5.55 o 
  -4  39   1       35.15       38.21      3.11 o 
  -3  39   1        0.00        1.72      1.36 o 
  -2  39   1      126.73      127.73      4.11 o 
  -1  39   1      158.29      162.07      3.90 o 
   0  39   1        3.01        1.84      1.03 o 
   1  39   1      102.52      112.40      3.62 o 
   2  39   1      345.49      332.09      6.35 o 
   3  39   1        0.09        4.33      2.07 o 
   4  39   1      644.63      622.91     11.28 o 
   5  39   1      359.93      358.18     11.55 o 
   6  39   1      143.01      138.42      8.78 o 
   7  39   1       17.55       18.71      4.62 o 
   8  39   1       93.00       91.37     14.34 o 
  -8  40   1        6.20        9.83      6.44 o 
  -7  40   1       21.89       26.50      8.27 o 
  -6  40   1      166.59      146.43     10.75 o 
  -5  40   1       12.43        7.39      4.70 o 
  -4  40   1        6.36        4.55      1.51 o 
  -3  40   1      117.02      118.17      4.57 o 
  -2  40   1       23.70       26.63      2.79 o 
  -1  40   1      139.86      151.73      4.25 o 
   0  40   1       11.58       13.11      1.52 o 
   1  40   1       12.07        9.88      1.60 o 
   2  40   1       28.85       31.40      2.86 o 
   3  40   1       14.50       17.23      3.06 o 
   4  40   1      225.20      224.47     10.14 o 
   5  40   1      192.11      199.10      9.94 o 
   6  40   1        0.72        4.85      6.15 o 
   7  40   1       17.57       16.60      7.46 o 
  -8  41   1        7.58        7.06      6.40 o 
  -7  41   1        3.64        2.60      5.86 o 
  -6  41   1       51.29       53.22      6.90 o 
  -5  41   1        8.80        5.87      2.62 o 
  -4  41   1       71.31       67.96      3.96 o 
  -3  41   1       43.12       45.86      3.42 o 
  -2  41   1      125.30      123.61      4.42 o 
  -1  41   1       40.64       37.80      2.74 o 
   0  41   1       77.77       73.09      3.07 o 
   1  41   1        0.25        4.27      1.84 o 
   2  41   1       53.38       58.84      3.44 o 
   3  41   1        0.01        5.71      4.17 o 
   4  41   1       16.29       23.15      3.21 o 
   5  41   1        7.29        9.44      2.84 o 
   6  41   1       10.74        8.88      3.86 o 
  -7  42   1        0.35       -2.26      5.04 o 
  -6  42   1       45.59       37.80      5.90 o 
  -5  42   1       35.31       29.17      6.34 o 
  -4  42   1      116.08      116.12      5.33 o 
  -3  42   1       59.51       68.22      5.84 o 
  -2  42   1       53.52       66.33      4.65 o 
  -1  42   1        1.55        4.40      2.38 o 
   0  42   1       12.14       12.17      2.26 o 
   1  42   1       22.16       21.99      2.40 o 
   2  42   1       11.92       14.23      1.93 o 
   3  42   1       20.02       23.43      4.51 o 
   4  42   1       11.51       19.19      2.91 o 
   5  42   1       24.47       25.25      3.96 o 
   6  42   1        5.88        4.86      6.04 o 
  -7  43   1       14.48       18.73      7.93 o 
  -6  43   1       13.14        7.96      6.46 o 
  -5  43   1      167.58      158.86     12.24 o 
  -4  43   1       40.81       36.87      3.66 o 
  -3  43   1       15.13       20.90      3.05 o 
  -2  43   1      265.14      256.55      6.62 o 
  -1  43   1        8.85       11.53      2.99 o 
   0  43   1       26.12       30.69      3.40 o 
   1  43   1        2.10        5.10      1.62 o 
   2  43   1       17.86       21.34      2.57 o 
   3  43   1        0.07        5.29      3.66 o 
   4  43   1       72.30       75.94      6.71 o 
   5  43   1       20.48       20.22      3.70 o 
   6  43   1       23.74       20.97      8.49 o 
  -7  44   1       16.41       16.69      8.32 o 
  -6  44   1       17.79       17.18      8.03 o 
  -5  44   1       12.95       11.13      3.59 o 
  -4  44   1       70.14       67.85      5.38 o 
  -3  44   1       31.20       38.65      3.42 o 
  -2  44   1        1.96        6.58      2.19 o 
  -1  44   1        7.45        8.27      1.58 o 
   0  44   1        8.88        9.04      2.13 o 
   1  44   1       63.60       69.19      5.13 o 
   2  44   1       78.05       78.19      4.15 o 
   3  44   1        2.14        5.70      5.75 o 
   4  44   1       33.44       38.33      5.08 o 
   5  44   1        5.64       10.05      3.70 o 
   6  44   1       18.05       29.44      9.72 o 
  -4  45   1       41.92       41.48      3.89 o 
  -3  45   1       78.86       89.25      4.98 o 
  -2  45   1        7.87       11.43      2.11 o 
  -1  45   1        6.51       10.93      2.09 o 
   0  45   1       10.08        4.43      3.07 o 
   1  45   1       30.06       34.22      3.24 o 
   2  45   1       69.78       85.57      7.21 o 
   3  45   1        3.67        2.80      2.48 o 
   4  45   1       69.28       62.15      9.43 o 
   5  45   1       48.10       59.79      8.28 o 
   6  45   1        1.95        5.20      6.55 o 
  -4  46   1       13.05       21.99      4.36 o 
  -3  46   1        4.76        8.43      3.48 o 
  -2  46   1      140.05      153.77      5.89 o 
  -1  46   1       99.43      101.52      5.21 o 
   0  46   1        0.00        4.27      3.17 o 
   1  46   1       18.62       28.06      4.51 o 
   2  46   1      144.31      144.11      9.83 o 
   3  46   1        0.14        1.12      3.37 o 
   4  46   1       25.51       35.52      7.41 o 
   5  46   1       50.60       53.02     12.59 o 
  -4  47   1       13.44        9.21      4.10 o 
  -3  47   1       15.57       19.42      6.40 o 
  -2  47   1       46.41       42.17      4.08 o 
  -1  47   1       30.52       37.46      5.81 o 
   0  47   1       51.73       61.33      5.75 o 
   1  47   1       83.54       89.84     10.59 o 
   2  47   1       20.42       31.55      4.20 o 
   3  47   1       10.11        7.17      4.17 o 
   4  47   1       11.90       18.44      7.73 o 
   5  47   1       26.07       34.80     11.29 o 
  -5  48   1        2.81        5.63      6.64 o 
  -4  48   1        6.68        9.97      6.53 o 
  -3  48   1        3.01       17.41      7.77 o 
  -2  48   1        4.82        6.40      4.53 o 
  -1  48   1      127.75      136.93     10.55 o 
   0  48   1       46.24       61.52      7.75 o 
   1  48   1       85.51       83.42      6.10 o 
   2  48   1       11.10       23.82      5.38 o 
   3  48   1        2.89        9.16     12.31 o 
   4  48   1        0.01        9.45      4.56 o 
  -4  49   1       34.27       40.87      6.02 o 
  -3  49   1       63.27       72.78      7.61 o 
  -2  49   1       41.41       52.05      7.66 o 
  -1  49   1       11.65       35.11      8.90 o 
   0  49   1       27.58       28.53      5.12 o 
   1  49   1        1.23        4.03      2.82 o 
   2  49   1      122.07      133.01     13.29 o 
   3  49   1      103.95      102.42     10.23 o 
   4  49   1        4.49        2.12      6.53 o 
  -4  50   1       34.47       49.01      8.65 o 
  -3  50   1       20.37       22.30      7.78 o 
  -2  50   1       41.09       43.21      7.16 o 
  -1  50   1      260.45      253.42     21.85 o 
   0  50   1        0.16        0.21      6.72 o 
   1  50   1        3.57        2.81      4.68 o 
   2  50   1      258.76      250.01     22.86 o 
   3  50   1        0.76        0.31      3.58 o 
  -3  51   1        2.56        5.64      4.82 o 
  -2  51   1       14.76       50.61     10.03 o 
  -1  51   1       82.31      110.29      9.13 o 
   0  51   1        1.08        9.07      7.42 o 
   1  51   1        6.66       10.99      9.00 o 
   2  51   1        8.21        7.96      7.35 o 
  -2  52   1      111.71      124.23     12.34 o 
  -1  52   1        2.27       31.00     13.41 o 
   0  52   1       17.02       22.83      8.63 o 
   1  52   1       18.56       24.04      9.83 o 
 -12   0   2        3.27        1.38      3.29 o 
 -11   0   2        1.74        0.38      2.77 o 
 -10   0   2      169.90      164.95     11.28 o 
  -9   0   2       19.31       25.36      4.46 o 
  -8   0   2       17.21       25.01      2.02 o 
  -7   0   2      383.97      371.97      5.48 o 
  -6   0   2      204.60      195.42      5.03 o 
  -5   0   2     2433.59     2288.02     21.26 o 
  -4   0   2     1319.10     1488.24     20.95 o 
  -3   0   2      156.65      208.47      3.05 o 
  -2   0   2     6476.04     6343.95     58.96 o 
  -1   0   2    65940.62    44033.01   1021.57 o 
   0   0   2     9870.37     9322.54     94.62 o 
   1   0   2     9765.17     9972.99     94.91 o 
   2   0   2     1959.50     2145.06     28.22 o 
   3   0   2      366.18      379.67      4.93 o 
   4   0   2     1905.25     1986.23     18.54 o 
   5   0   2      606.97      598.46      9.05 o 
   6   0   2     2726.92     2187.54     23.31 o 
   7   0   2      127.08      136.59      4.72 o 
   8   0   2       65.63       96.57     13.09 o 
   9   0   2     2718.28     2684.22     88.25 o 
  10   0   2       99.11      100.95      9.34 o 
  11   0   2       43.25       43.15      7.44 o 
 -12   1   2       29.81       28.91      4.65 o 
 -11   1   2      156.18      132.15      7.60 o 
 -10   1   2      113.56      103.97      6.28 o 
  -9   1   2       49.04       49.39      3.86 o 
  -8   1   2        1.78        2.28      1.00 o 
  -7   1   2      271.04      261.59      3.27 o 
  -6   1   2      606.02      638.19      5.49 o 
  -5   1   2     1021.74     1031.10      7.33 o 
  -4   1   2      429.35      430.40      3.75 o 
  -3   1   2      531.51      569.65      4.52 o 
  -2   1   2      605.62      692.70      6.12 o 
  -1   1   2     3817.75     4003.75     27.20 o 
   0   1   2      249.61      281.15      2.77 o 
   1   1   2      224.92      228.09      2.35 o 
   2   1   2      584.82      641.36      6.45 o 
   3   1   2      558.36      589.58      5.84 o 
   4   1   2       48.64       63.12      1.27 o 
   5   1   2       47.13       39.31      1.61 o 
   6   1   2        2.96        4.31      1.37 o 
   7   1   2      224.63      203.47      4.53 o 
   8   1   2       36.81       45.98      3.03 o 
   9   1   2       15.61       26.60      3.11 o 
  10   1   2      313.90      305.02     14.49 o 
  11   1   2      113.45      110.10      8.93 o 
 -12   2   2       13.48       12.71      3.63 o 
 -11   2   2        0.02        1.61      3.14 o 
 -10   2   2        4.70        3.76      2.18 o 
  -9   2   2       32.08       43.00      5.56 o 
  -8   2   2       52.71       44.62      1.55 o 
  -7   2   2       75.86       77.35      2.64 o 
  -6   2   2      741.96      730.02      5.72 o 
  -5   2   2      353.58      393.10      3.30 o 
  -4   2   2       15.81       27.62      1.15 o 
  -3   2   2        0.67        2.87      0.49 o 
  -2   2   2        9.47        1.94      0.58 o 
  -1   2   2      809.25      853.47      6.49 o 
   0   2   2     2756.64     2883.54     21.34 o 
   1   2   2     1335.15     1427.29     12.16 o 
   2   2   2     3133.88     3209.01     25.83 o 
   3   2   2        3.63        4.97      0.53 o 
   4   2   2       56.81       63.41      1.35 o 
   5   2   2      223.98      200.57      3.42 o 
   6   2   2        2.24        1.04      0.68 o 
   7   2   2       68.73       74.03      5.03 o 
   8   2   2       38.66       50.48      3.03 o 
   9   2   2      112.50      121.25      6.31 o 
  10   2   2       59.62       60.19      5.96 o 
  11   2   2       18.96       26.49      4.44 o 
 -12   3   2        4.93        7.03      2.92 o 
 -11   3   2       65.17       68.36      5.56 o 
 -10   3   2       92.67       96.12      6.09 o 
  -9   3   2       67.49       60.12      5.06 o 
  -8   3   2        2.69        1.20      0.86 o 
  -7   3   2      899.00      804.39      7.03 o 
  -6   3   2       60.87       74.81      2.10 o 
  -5   3   2      781.86      812.00      5.65 o 
  -4   3   2     1294.67     1300.49     11.12 o 
  -3   3   2        2.61        7.25      0.52 o 
  -2   3   2      239.91      248.95      2.58 o 
  -1   3   2     4272.04     4368.27     29.11 o 
   0   3   2      923.50      986.51      7.75 o 
   1   3   2     1333.68     1398.67     10.05 o 
   2   3   2     2461.52     2626.49     22.81 o 
   3   3   2      589.54      675.44      7.37 o 
   4   3   2      395.74      386.37      4.04 o 
   5   3   2       58.01       49.81      1.86 o 
   6   3   2      245.93      234.37      3.61 o 
   7   3   2      264.36      257.31      5.15 o 
   8   3   2        0.75        6.07      2.98 o 
   9   3   2      144.58      144.23      6.80 o 
  10   3   2      264.83      268.87      9.06 o 
  11   3   2       17.54       10.80      3.27 o 
 -12   4   2        0.57        2.26      2.37 o 
 -11   4   2       25.41       29.39      4.53 o 
 -10   4   2        6.38        4.39      2.33 o 
  -9   4   2      145.12      157.62      6.90 o 
  -8   4   2       23.01       29.35      1.62 o 
  -7   4   2       58.32       54.92      1.56 o 
  -6   4   2      277.18      261.10      3.04 o 
  -5   4   2      137.59      144.25      1.94 o 
  -4   4   2      975.09     1080.22      7.48 o 
  -3   4   2     1400.60     1548.80     11.32 o 
  -2   4   2     1346.60     1478.50      9.93 o 
  -1   4   2     2712.75     2870.45     18.55 o 
   0   4   2      414.18      445.69      3.93 o 
   1   4   2        5.64        8.26      0.45 o 
   2   4   2      298.05      305.04      4.22 o 
   3   4   2      109.67      126.96      2.77 o 
   4   4   2       87.66      112.95      2.10 o 
   5   4   2        0.21       -0.36      0.66 o 
   6   4   2       50.22       42.67      2.19 o 
   7   4   2        9.94       15.25      2.32 o 
   8   4   2        4.11       11.84      2.92 o 
   9   4   2      262.62      256.64     11.78 o 
  10   4   2      230.58      219.09     12.30 o 
  11   4   2        1.45        0.12      3.01 o 
 -12   5   2        0.28        0.35      2.23 o 
 -11   5   2      169.28      181.27      8.91 o 
 -10   5   2       84.12       86.29      6.82 o 
  -9   5   2       14.87       17.87      2.43 o 
  -8   5   2      447.15      428.11      5.37 o 
  -7   5   2       27.97       35.01      1.85 o 
  -6   5   2      390.57      353.14      3.68 o 
  -5   5   2       46.75       62.59      1.27 o 
  -4   5   2      140.94      141.21      2.02 o 
  -3   5   2      991.01     1107.16      8.20 o 
  -2   5   2      264.10      306.31      2.83 o 
  -1   5   2     2186.96     2427.72     16.91 o 
   0   5   2      228.64      248.76      2.93 o 
   1   5   2        5.83        7.80      0.61 o 
   2   5   2       48.78       54.84      1.19 o 
   3   5   2      758.89      843.72     10.35 o 
   4   5   2       17.48       27.56      1.19 o 
   5   5   2      501.84      447.21      5.61 o 
   6   5   2      383.61      337.27      5.03 o 
   7   5   2       57.05       55.03      3.15 o 
   8   5   2        0.29        7.14      3.55 o 
   9   5   2        1.80        3.88      3.38 o 
  10   5   2       50.24       58.39      5.15 o 
  11   5   2        2.42        3.55      3.65 o 
 -12   6   2       15.22       16.29      3.83 o 
 -11   6   2      154.37      158.77      8.35 o 
 -10   6   2      124.71      133.54     19.55 o 
  -9   6   2        5.25        5.92      1.42 o 
  -8   6   2      404.57      372.99      5.15 o 
  -7   6   2       82.31       80.11      1.88 o 
  -6   6   2        6.21        5.12      0.74 o 
  -5   6   2      772.95      805.75      6.10 o 
  -4   6   2      207.27      197.31      2.41 o 
  -3   6   2     2787.26     2979.36     27.06 o 
  -2   6   2     2013.53     2254.99     13.91 o 
  -1   6   2     1904.76     2056.63     13.81 o 
   0   6   2     2307.73     2482.57     24.28 o 
   1   6   2     6467.37     6437.11     58.36 o 
   2   6   2        9.69        7.03      0.89 o 
   3   6   2      886.16      943.28     10.86 o 
   4   6   2      431.05      409.90      4.96 o 
   5   6   2       98.67       95.45      2.61 o 
   6   6   2       66.21       78.65      2.54 o 
   7   6   2      216.98      220.74      5.01 o 
   8   6   2        1.23        2.89      1.50 o 
   9   6   2        9.87       14.00      3.99 o 
  10   6   2       19.42       23.20      4.74 o 
  11   6   2       12.69       20.11      5.70 o 
 -12   7   2      134.29      137.31      8.12 o 
 -11   7   2        7.37        7.56      3.00 o 
 -10   7   2       31.05       36.95      4.69 o 
  -9   7   2      127.55      150.63      5.36 o 
  -8   7   2       66.61       68.37      2.12 o 
  -7   7   2        0.30        0.89      0.66 o 
  -6   7   2      451.71      422.73      4.11 o 
  -5   7   2        1.21       13.87      0.79 o 
  -4   7   2      380.81      429.86      3.99 o 
  -3   7   2     1899.50     1915.27     13.70 o 
  -2   7   2      269.36      322.59      2.90 o 
  -1   7   2       22.09       32.74      0.72 o 
   1   7   2      532.29      566.91      5.76 o 
   2   7   2       75.67       83.72      1.76 o 
   3   7   2      129.34      131.40      2.76 o 
   4   7   2      212.73      197.20      2.80 o 
   5   7   2        0.03       -0.76      0.76 o 
   6   7   2        4.96        6.65      1.12 o 
   7   7   2        0.02        1.03      1.62 o 
   8   7   2        9.69       12.72      2.55 o 
   9   7   2       35.95       39.94      5.41 o 
  10   7   2       28.92       31.33      5.28 o 
  11   7   2       10.40        9.69      4.43 o 
 -12   8   2        0.84        2.52      2.35 o 
 -11   8   2      167.75      167.49      8.58 o 
 -10   8   2       22.30       17.48      3.39 o 
  -9   8   2        0.10        3.71      1.58 o 
  -8   8   2      152.39      144.95      3.79 o 
  -7   8   2      532.66      499.95      6.05 o 
  -6   8   2      172.36      169.40      2.39 o 
  -5   8   2       63.74       66.13      1.37 o 
  -4   8   2      222.72      268.05      2.73 o 
  -3   8   2      207.67      221.09      2.45 o 
  -2   8   2        6.36        2.42      0.38 o 
  -1   8   2     1707.19     1822.98     12.88 o 
   0   8   2       97.70       91.81      1.57 o 
   1   8   2       95.02       80.10      1.60 o 
   2   8   2       10.81        8.43      0.47 o 
   3   8   2      804.97      778.55      9.09 o 
   4   8   2      120.69      104.28      2.86 o 
   5   8   2        1.83        4.11      0.97 o 
   6   8   2        3.46        4.87      1.13 o 
   7   8   2       11.19       15.86      1.73 o 
   8   8   2        0.02        0.94      1.86 o 
   9   8   2       26.43       27.71      4.71 o 
  10   8   2       41.64       47.16      6.27 o 
  11   8   2       15.91       13.13      4.94 o 
 -12   9   2       92.12       86.72      6.60 o 
 -11   9   2      127.35      133.10      7.58 o 
 -10   9   2        5.52        2.90      2.12 o 
  -9   9   2       30.11       43.07      3.22 o 
  -8   9   2      144.50      151.85      3.81 o 
  -7   9   2       77.98       65.56      1.99 o 
  -6   9   2      735.36      699.83      6.06 o 
  -5   9   2       22.44       18.77      0.90 o 
  -4   9   2      347.60      428.86      3.91 o 
  -3   9   2      549.27      619.86      6.98 o 
  -2   9   2       80.08       75.85      1.34 o 
  -1   9   2       28.58       41.32      0.96 o 
   0   9   2      169.18      210.90      2.27 o 
   1   9   2      292.72      337.73      4.04 o 
   2   9   2      407.56      381.45      4.16 o 
   3   9   2       46.90       51.47      2.84 o 
   4   9   2      794.31      821.78      9.04 o 
   5   9   2       10.87        9.52      1.09 o 
   6   9   2      104.63      107.58      3.23 o 
   7   9   2        3.98        7.04      1.95 o 
   8   9   2        2.20        1.39      1.74 o 
   9   9   2       27.07       30.39      4.95 o 
  10   9   2      133.56      137.97      8.60 o 
  11   9   2        4.44        6.72      4.28 o 
 -12  10   2       74.19       75.97      6.21 o 
 -11  10   2        0.06        1.27      2.08 o 
 -10  10   2       66.57       65.11      7.54 o 
  -9  10   2       10.91       11.69      1.63 o 
  -8  10   2       42.53       38.99      2.95 o 
  -7  10   2       35.26       39.33      2.26 o 
  -6  10   2      819.36      766.03      6.49 o 
  -5  10   2       80.88      106.69      1.93 o 
  -4  10   2       79.88       86.82      1.97 o 
  -3  10   2       66.64       80.30      1.80 o 
  -2  10   2      525.26      569.13      5.50 o 
  -1  10   2     1030.07     1080.40      8.47 o 
   0  10   2       19.84       29.30      0.88 o 
   1  10   2       43.68       74.41      1.33 o 
   2  10   2      131.94      162.99      2.43 o 
   3  10   2      314.54      342.92      4.12 o 
   4  10   2     1732.91     1635.42     15.72 o 
   5  10   2        4.78        4.85      1.03 o 
   6  10   2       29.06       25.47      1.95 o 
   7  10   2      130.05      141.70      5.01 o 
   8  10   2      246.58      256.84      6.21 o 
   9  10   2        0.00       -1.97      2.35 o 
  10  10   2        3.19        7.35      3.23 o 
  11  10   2       38.85       33.60      7.14 o 
 -12  11   2        0.13        6.64      4.11 o 
 -11  11   2       48.30       51.26      5.70 o 
 -10  11   2      157.72      157.47     11.25 o 
  -9  11   2      239.91      242.82      8.15 o 
  -8  11   2       17.34       22.03      1.98 o 
  -7  11   2        0.06        1.68      0.78 o 
  -6  11   2      443.61      387.07      4.39 o 
  -5  11   2      206.57      193.95      2.74 o 
  -4  11   2      527.92      548.97      5.78 o 
  -3  11   2       85.49       81.98      2.17 o 
  -2  11   2       36.31       33.22      1.21 o 
  -1  11   2       65.97      109.52      1.99 o 
   0  11   2       51.14       57.19      1.17 o 
   1  11   2      178.99      188.34      2.30 o 
   2  11   2       28.55       41.67      1.83 o 
   3  11   2       29.02       31.90      1.16 o 
   4  11   2     1930.66     1881.74     17.78 o 
   5  11   2       13.53       13.99      1.32 o 
   6  11   2       59.22       59.18      2.67 o 
   7  11   2      232.94      238.94      5.62 o 
   8  11   2      842.96      843.96     13.78 o 
   9  11   2       33.28       30.00      5.53 o 
  10  11   2       76.68       81.59      7.40 o 
  11  11   2      161.33      154.55     24.86 o 
 -12  12   2       53.27       53.55      9.16 o 
 -11  12   2        3.74        3.46      2.37 o 
 -10  12   2       28.98       31.45      4.26 o 
  -9  12   2       52.70       53.23      3.69 o 
  -8  12   2      282.04      265.28      6.59 o 
  -7  12   2      253.51      265.27      3.92 o 
  -6  12   2        7.16       12.27      1.05 o 
  -5  12   2       15.07       17.22      1.03 o 
  -4  12   2      383.70      407.59      4.47 o 
  -3  12   2      848.95      923.70      9.17 o 
  -2  12   2      732.93      684.24      7.79 o 
  -1  12   2       70.20       74.72      2.18 o 
   0  12   2      365.25      341.65      3.66 o 
   1  12   2      170.02      191.94      2.41 o 
   2  12   2      513.56      506.00      5.15 o 
   3  12   2     1625.06     1663.19     12.85 o 
   4  12   2     1181.29     1109.06     17.38 o 
   5  12   2      254.07      250.64      4.52 o 
   6  12   2       37.94       47.14      3.24 o 
   7  12   2      149.95      170.50      8.17 o 
   8  12   2        0.17        1.29      2.64 o 
   9  12   2        0.11        0.54      2.72 o 
  10  12   2       10.75       17.11      4.16 o 
  11  12   2        0.31        2.52      3.33 o 
 -12  13   2        2.96       -1.30      2.97 o 
 -11  13   2        6.10        6.41      3.83 o 
 -10  13   2        7.29        7.93      2.48 o 
  -9  13   2       15.22       15.65      2.38 o 
  -8  13   2        0.91        0.93      1.13 o 
  -7  13   2        3.89        7.08      1.04 o 
  -6  13   2       10.80        9.90      0.86 o 
  -5  13   2       19.53       19.58      1.56 o 
  -4  13   2       19.02       22.38      1.45 o 
  -3  13   2      169.30      189.55      4.39 o 
  -2  13   2        0.52        1.95      0.56 o 
  -1  13   2       38.32       39.19      1.45 o 
   0  13   2        6.20       13.07      1.09 o 
   1  13   2       15.69       37.45      1.19 o 
   2  13   2      148.47      152.36      2.94 o 
   3  13   2       16.76       16.98      1.24 o 
   4  13   2        2.67        2.84      1.10 o 
   5  13   2       53.56       57.58      2.27 o 
   6  13   2        8.50       10.36      1.53 o 
   7  13   2        0.13        1.83      1.10 o 
   8  13   2       28.29       34.72      5.45 o 
   9  13   2        0.01        0.83      2.52 o 
  10  13   2       45.77       51.28      6.70 o 
  11  13   2       12.84       12.17      4.13 o 
 -12  14   2       59.32       53.20      9.23 o 
 -11  14   2       12.03       11.74      4.65 o 
 -10  14   2        1.08       -0.93      1.73 o 
  -9  14   2       85.31       82.78      4.37 o 
  -8  14   2       80.10       85.69      3.76 o 
  -7  14   2      456.95      421.53      5.63 o 
  -6  14   2        0.37       -0.23      0.45 o 
  -5  14   2        3.88        1.18      0.62 o 
  -4  14   2      166.86      148.56      2.57 o 
  -3  14   2     1348.32     1311.88     12.53 o 
  -2  14   2      249.10      257.23      3.69 o 
  -1  14   2       27.99       44.07      1.48 o 
   0  14   2      763.48      761.57      7.43 o 
   1  14   2      507.54      602.11      5.48 o 
   2  14   2      127.72      117.12      2.05 o 
   3  14   2     1665.72     1650.02     13.47 o 
   4  14   2     1745.94     1658.34     17.53 o 
   5  14   2      679.74      648.07      7.82 o 
   6  14   2       44.47       44.10      2.79 o 
   7  14   2      219.62      223.37      5.57 o 
   8  14   2       77.70       85.67      4.55 o 
   9  14   2       46.36       55.16      6.71 o 
  10  14   2       27.75       27.86      5.19 o 
  11  14   2        1.08        2.26      3.29 o 
 -12  15   2       43.36       43.54      8.38 o 
 -11  15   2       82.62       78.82      9.02 o 
 -10  15   2       17.41       19.36      5.20 o 
  -9  15   2      109.91      107.71      4.99 o 
  -8  15   2        1.99        3.59      1.08 o 
  -7  15   2       58.11       50.89      2.05 o 
  -6  15   2       19.90       12.37      1.11 o 
  -5  15   2      242.81      233.54      3.52 o 
  -4  15   2      357.86      327.64      4.58 o 
  -3  15   2       75.15       90.54      2.19 o 
  -2  15   2       89.82      104.46      2.05 o 
  -1  15   2       91.05       85.25      2.02 o 
   0  15   2       18.09       26.36      1.21 o 
   1  15   2      633.71      671.15      5.82 o 
   2  15   2      115.87      114.38      2.01 o 
   3  15   2       25.79       32.48      1.94 o 
   4  15   2      556.06      576.18      7.45 o 
   5  15   2      107.42      115.04      3.77 o 
   6  15   2       47.51       47.82      3.02 o 
   7  15   2       78.21       80.80      3.52 o 
   8  15   2      344.53      351.78      9.32 o 
   9  15   2       39.35       41.90      5.91 o 
  10  15   2        0.01        3.39      3.06 o 
  11  15   2       66.38       66.18      8.58 o 
 -12  16   2      127.57      137.54     12.28 o 
 -11  16   2       20.30       17.99      5.57 o 
 -10  16   2       44.55       52.02      8.14 o 
  -9  16   2        0.51       -0.15      1.50 o 
  -8  16   2       71.04       69.09      2.85 o 
  -7  16   2       69.14       70.58      2.24 o 
  -6  16   2      661.33      652.44      7.75 o 
  -5  16   2        6.94        6.73      0.81 o 
  -4  16   2       10.71       30.08      1.36 o 
  -3  16   2       51.41       48.65      1.59 o 
  -2  16   2        0.24        0.73      0.55 o 
  -1  16   2      884.76     1007.06     11.27 o 
   0  16   2      364.31      397.89      4.46 o 
   1  16   2      230.80      271.01      3.18 o 
   2  16   2        6.46        8.09      0.71 o 
   3  16   2        0.36        2.36      1.23 o 
   4  16   2     2429.65     2274.48     21.32 o 
   5  16   2       45.37       51.53      2.68 o 
   6  16   2      267.69      242.53      5.19 o 
   7  16   2      243.37      247.97      6.04 o 
   8  16   2       14.54       18.64      3.69 o 
   9  16   2        0.06       -1.63      2.30 o 
  10  16   2        0.26        2.60      3.09 o 
  11  16   2      146.26      146.31      9.62 o 
 -12  17   2      151.57      147.32     12.49 o 
 -11  17   2       37.00       40.79      8.00 o 
 -10  17   2       18.55       20.71      5.38 o 
  -9  17   2      107.79       93.70      7.47 o 
  -8  17   2        5.27        5.71      1.26 o 
  -7  17   2      102.90       96.42      2.72 o 
  -6  17   2     1402.16     1218.67     12.17 o 
  -5  17   2        5.09       12.60      1.09 o 
  -4  17   2       39.40       42.76      1.52 o 
  -3  17   2        3.36        4.15      0.68 o 
  -2  17   2      654.56      583.68      7.57 o 
  -1  17   2      379.49      399.25      4.95 o 
   0  17   2        6.22        8.19      0.77 o 
   1  17   2      163.95      178.62      2.58 o 
   2  17   2      242.78      228.36      2.72 o 
   3  17   2       78.81       85.17      2.02 o 
   4  17   2      941.62      916.85     10.54 o 
   5  17   2       51.91       42.28      3.52 o 
   6  17   2       15.04       16.83      1.74 o 
   7  17   2        4.23        3.84      1.73 o 
   8  17   2       14.71       20.71      4.56 o 
   9  17   2       10.17       10.90      3.73 o 
  10  17   2       69.62       71.50      7.95 o 
  11  17   2       46.97       45.76      6.72 o 
 -12  18   2        0.48        3.39      4.07 o 
 -11  18   2      135.44      132.35     11.54 o 
 -10  18   2        0.67        0.72      2.71 o 
  -9  18   2       15.60       17.93      2.58 o 
  -8  18   2      260.84      265.20      5.68 o 
  -7  18   2      174.64      155.28      3.46 o 
  -6  18   2       20.30       15.84      1.46 o 
  -5  18   2      159.23      105.54      2.66 o 
  -4  18   2       45.74       54.03      1.73 o 
  -3  18   2     1006.63     1072.52     10.49 o 
  -2  18   2       44.94       38.93      1.55 o 
  -1  18   2       11.08        6.18      0.73 o 
   0  18   2       16.40       33.97      1.29 o 
   1  18   2      259.10      273.39      3.36 o 
   2  18   2       66.00       94.30      1.77 o 
   3  18   2       79.64       80.37      1.97 o 
   4  18   2      392.42      349.95      6.20 o 
   5  18   2       48.06       57.62      3.99 o 
   6  18   2       10.49        9.07      2.50 o 
   7  18   2       63.51       70.02      3.95 o 
   8  18   2       15.08       20.13      4.20 o 
   9  18   2       60.13       65.31      7.33 o 
  10  18   2       46.85       44.58      6.42 o 
  11  18   2       42.25       34.69      7.49 o 
 -12  19   2      233.97      247.00     16.38 o 
 -11  19   2       40.51       51.22      8.84 o 
 -10  19   2        7.31        8.37      3.96 o 
  -9  19   2       53.71       57.66      4.63 o 
  -8  19   2       15.33       17.13      1.87 o 
  -7  19   2       43.54       47.37      2.28 o 
  -6  19   2      305.67      310.25      5.07 o 
  -5  19   2        7.75        6.33      0.86 o 
  -4  19   2      164.68      173.12      3.13 o 
  -3  19   2      788.53      820.50      8.72 o 
  -2  19   2      889.92      921.31      9.54 o 
  -1  19   2      132.64      148.97      3.11 o 
   0  19   2       88.29       87.07      1.90 o 
   1  19   2      451.45      487.37      4.74 o 
   2  19   2      144.80      174.32      2.53 o 
   3  19   2       57.71       52.78      1.76 o 
   4  19   2        0.58        1.71      0.82 o 
   5  19   2       11.98       14.32      1.80 o 
   6  19   2       33.14       34.08      2.72 o 
   7  19   2        7.91       11.78      2.46 o 
   8  19   2        0.62        8.35      3.81 o 
   9  19   2        9.21       13.06      3.05 o 
  10  19   2      118.71      115.22      8.62 o 
  11  19   2        2.19       -2.42      3.50 o 
 -12  20   2       17.95       17.52      6.25 o 
 -11  20   2      222.00      241.51     15.62 o 
 -10  20   2       23.33       28.35      6.35 o 
  -9  20   2        1.49        5.34      2.06 o 
  -8  20   2      315.00      304.91      6.29 o 
  -7  20   2       75.48       74.70      2.71 o 
  -6  20   2       73.08       59.61      2.24 o 
  -5  20   2      113.25      103.97      2.57 o 
  -4  20   2       86.32       73.88      2.06 o 
  -3  20   2       65.31       50.10      1.90 o 
  -2  20   2       41.68       57.75      1.69 o 
  -1  20   2      853.73      894.89      9.86 o 
   0  20   2       37.82       24.57      1.17 o 
   1  20   2      418.01      368.63      4.31 o 
   2  20   2      139.94      116.79      2.19 o 
   3  20   2       79.07       77.43      2.39 o 
   4  20   2        0.03        1.96      1.03 o 
   5  20   2       31.77       35.21      2.89 o 
   6  20   2       50.09       52.58      3.18 o 
   7  20   2        0.50        3.28      3.17 o 
   8  20   2       73.07       76.95      4.80 o 
   9  20   2       21.11       25.76      4.53 o 
  10  20   2       27.74       26.35      5.42 o 
 -11  21   2       13.72       14.67      5.52 o 
 -10  21   2      184.14      186.19     12.79 o 
  -9  21   2       62.36       62.79      4.95 o 
  -8  21   2      100.19      103.08      3.65 o 
  -7  21   2       49.30       48.96      2.56 o 
  -6  21   2       76.78       78.23      2.39 o 
  -5  21   2      711.70      604.55      7.05 o 
  -4  21   2        0.07        3.74      1.15 o 
  -3  21   2       35.87       44.22      1.89 o 
  -2  21   2      288.64      280.10      3.93 o 
  -1  21   2      275.97      262.12      3.74 o 
   0  21   2        0.80       -0.01      0.48 o 
   1  21   2        2.90        2.43      0.57 o 
   2  21   2       46.54       32.31      1.37 o 
   3  21   2      162.31      158.21      3.47 o 
   4  21   2      196.12      187.40      3.91 o 
   5  21   2      524.14      510.30     12.11 o 
   6  21   2       43.94       50.12      3.10 o 
   7  21   2       21.47       30.23      4.54 o 
   8  21   2       28.54       31.81      3.77 o 
   9  21   2        1.83        5.10      3.34 o 
  10  21   2       66.50       76.54      8.23 o 
 -11  22   2        0.07       -2.47      2.86 o 
 -10  22   2        0.03        3.27      3.34 o 
  -9  22   2      232.76      222.73      7.80 o 
  -8  22   2        3.46        7.22      1.42 o 
  -7  22   2        0.09        0.33      0.89 o 
  -6  22   2      136.07      138.61      3.30 o 
  -5  22   2        1.02        0.82      0.71 o 
  -4  22   2        4.22        1.87      0.93 o 
  -3  22   2      175.69      186.95      3.67 o 
  -2  22   2       57.11       55.96      2.08 o 
  -1  22   2      196.87      172.62      3.02 o 
   0  22   2        5.12        1.22      0.69 o 
   1  22   2      100.81       81.13      1.94 o 
   2  22   2      187.56      170.34      2.71 o 
   3  22   2       21.73       21.30      1.99 o 
   4  22   2       53.20       60.89      2.91 o 
   5  22   2       91.51       91.33      3.94 o 
   6  22   2       42.06       49.99      3.26 o 
   7  22   2        8.30       10.34      3.60 o 
   8  22   2       31.96       36.38      3.92 o 
   9  22   2       56.24       60.86      7.22 o 
  10  22   2      127.97      127.36      9.17 o 
 -11  23   2        7.74        5.87      4.29 o 
 -10  23   2       33.98       33.79      6.73 o 
  -9  23   2      294.16      279.33      8.88 o 
  -8  23   2      295.28      285.98      6.24 o 
  -7  23   2       29.33       36.99      2.34 o 
  -6  23   2       42.86       43.08      2.17 o 
  -5  23   2        6.35        2.67      0.81 o 
  -4  23   2     1195.32     1038.44     11.18 o 
  -3  23   2      236.71      211.09      4.12 o 
  -2  23   2        3.32        4.41      0.91 o 
  -1  23   2      997.43      924.11      8.43 o 
   0  23   2       33.08       29.35      1.64 o 
   1  23   2      222.63      216.96      3.31 o 
   2  23   2      437.52      385.48      4.43 o 
   3  23   2      130.42      119.17      3.01 o 
   4  23   2       50.21       50.85      2.70 o 
   5  23   2       47.09       55.21      2.98 o 
   6  23   2       61.21       61.79      3.94 o 
   7  23   2       77.25       81.07      4.85 o 
   8  23   2      201.02      200.67      7.44 o 
   9  23   2      187.44      190.42     16.73 o 
  10  23   2       21.79       20.59      5.16 o 
 -11  24   2        0.85       -0.94      2.94 o 
 -10  24   2       35.89       39.33      7.33 o 
  -9  24   2        6.87        8.54      2.98 o 
  -8  24   2       76.05       82.85      3.71 o 
  -7  24   2       84.66       78.76      2.91 o 
  -6  24   2      154.15      138.30      3.38 o 
  -5  24   2        0.00        1.42      0.81 o 
  -4  24   2       40.26       31.59      2.17 o 
  -3  24   2      252.49      235.10      4.47 o 
  -2  24   2       77.62       70.69      2.41 o 
  -1  24   2     1616.50     1485.93     12.22 o 
   0  24   2        1.40        2.07      0.82 o 
   1  24   2       97.42       92.93      2.17 o 
   2  24   2      780.03      642.24      6.24 o 
   3  24   2      207.83      205.67      4.06 o 
   4  24   2      119.52      118.12      3.63 o 
   5  24   2        0.08        0.39      1.12 o 
   6  24   2      200.55      209.88      5.65 o 
   7  24   2       53.00       67.31      7.34 o 
   8  24   2       59.56       53.61      5.27 o 
   9  24   2      323.25      330.62     22.65 o 
  10  24   2       25.85       27.08      5.64 o 
 -11  25   2       64.27       75.19     10.44 o 
 -10  25   2        7.91        8.79      4.41 o 
  -9  25   2      134.98      137.93      7.24 o 
  -8  25   2       29.82       30.61      2.72 o 
  -7  25   2      183.98      171.51      4.68 o 
  -6  25   2      111.64      105.76      3.01 o 
  -5  25   2      708.19      624.40      7.80 o 
  -4  25   2        0.54        0.32      0.89 o 
  -3  25   2       58.78       66.19      2.43 o 
  -2  25   2        6.93        9.06      1.11 o 
  -1  25   2      453.26      425.10      5.51 o 
   0  25   2      148.68      132.89      4.24 o 
   1  25   2        4.02        1.15      0.58 o 
   2  25   2      164.09      144.77      2.70 o 
   3  25   2        8.14        6.00      1.15 o 
   4  25   2      154.35      141.86      3.64 o 
   5  25   2       49.22       59.79      3.06 o 
   6  25   2        1.35        4.63      1.75 o 
   7  25   2       91.62       94.58      6.88 o 
   8  25   2        3.22        4.62      2.49 o 
   9  25   2      102.06      112.68      8.58 o 
  10  25   2      213.39      209.10     16.12 o 
 -11  26   2        6.77        2.71      3.72 o 
 -10  26   2      123.78       98.84      9.69 o 
  -9  26   2        2.65        3.09      1.57 o 
  -8  26   2       16.37       10.44      2.15 o 
  -7  26   2        0.80        3.20      1.18 o 
  -6  26   2        1.02        1.19      0.80 o 
  -5  26   2      117.21      119.94      3.14 o 
  -4  26   2      134.58      109.17      3.43 o 
  -3  26   2      144.78      135.45      3.73 o 
  -2  26   2      115.91      118.76      5.67 o 
  -1  26   2     2532.41     2330.23     19.12 o 
   0  26   2      135.28      129.09      2.78 o 
   1  26   2      100.15      101.77      2.50 o 
   2  26   2       28.24       19.81      1.29 o 
   3  26   2      273.80      227.20      4.46 o 
   4  26   2      133.23      123.89      3.73 o 
   5  26   2       28.72       29.37      2.62 o 
   6  26   2      532.38      541.41      9.80 o 
   7  26   2       85.12       88.57      5.12 o 
   8  26   2      157.88      158.90      9.47 o 
   9  26   2      711.01      742.89     29.15 o 
  10  26   2       33.35       43.19      6.79 o 
 -11  27   2        1.63        2.34      3.62 o 
 -10  27   2       10.28        5.51      4.86 o 
  -9  27   2       86.39       82.71      4.36 o 
  -8  27   2       12.94       13.46      1.98 o 
  -7  27   2       92.31       92.35      3.57 o 
  -6  27   2       15.97       13.88      1.49 o 
  -5  27   2        3.90        3.79      1.20 o 
  -4  27   2        0.06        0.03      0.75 o 
  -3  27   2       14.66       16.00      1.71 o 
  -2  27   2      489.41      442.20      7.71 o 
  -1  27   2        3.16        6.78      1.51 o 
   0  27   2       49.30       49.58      1.90 o 
   1  27   2      111.39      102.06      2.57 o 
   2  27   2       93.87       74.50      2.08 o 
   3  27   2      488.92      444.85      6.34 o 
   4  27   2       91.28       97.15      3.37 o 
   5  27   2        9.08       16.10      1.79 o 
   6  27   2       74.76       79.25      3.53 o 
   7  27   2      108.25      103.34      5.91 o 
   8  27   2       24.77       27.10      5.24 o 
   9  27   2        5.89        5.36      3.61 o 
  10  27   2       27.97       25.35      5.50 o 
 -11  28   2        1.24        1.00      3.28 o 
 -10  28   2        0.03       -0.61      2.50 o 
  -9  28   2        2.05        0.91      1.89 o 
  -8  28   2       85.98       82.46      3.84 o 
  -7  28   2       12.29       15.19      2.85 o 
  -6  28   2       93.46      105.23      3.89 o 
  -5  28   2       93.84       83.64      3.23 o 
  -4  28   2       16.34       17.11      1.77 o 
  -3  28   2       15.31       13.29      1.63 o 
  -2  28   2        0.07        2.65      1.00 o 
  -1  28   2      117.58      114.24      2.71 o 
   0  28   2       40.54       52.39      1.96 o 
   1  28   2        9.16        9.72      1.11 o 
   2  28   2      555.02      493.52      5.74 o 
   3  28   2       40.47       46.97      2.72 o 
   4  28   2        6.82        5.64      1.49 o 
   5  28   2        0.32       -0.02      1.03 o 
   6  28   2        2.55        2.55      1.54 o 
   7  28   2       11.46       13.34      2.97 o 
   8  28   2       43.50       44.09      6.30 o 
   9  28   2       20.92       25.50      5.46 o 
 -10  29   2        3.15       -0.17      2.62 o 
  -9  29   2      158.95      156.12      6.98 o 
  -8  29   2       34.31       39.02      3.28 o 
  -7  29   2       40.39       42.61      3.20 o 
  -6  29   2       12.48       17.30      2.50 o 
  -5  29   2       19.39       19.67      2.05 o 
  -4  29   2      271.37      251.06      5.56 o 
  -3  29   2      104.39       91.84      3.62 o 
  -2  29   2        1.47        0.73      0.95 o 
  -1  29   2      236.65      244.22      4.14 o 
   0  29   2       48.05       60.32      2.11 o 
   1  29   2      629.52      552.81      6.79 o 
   2  29   2      177.76      173.00      3.23 o 
   3  29   2        5.56        5.58      1.31 o 
   4  29   2       15.77       17.35      1.90 o 
   5  29   2       30.92       34.30      2.40 o 
   6  29   2        7.69        7.61      2.21 o 
   7  29   2       42.21       44.99      4.53 o 
   8  29   2        7.31        5.63      3.34 o 
   9  29   2       51.26       62.90      7.84 o 
 -10  30   2        7.27        4.30      2.97 o 
  -9  30   2        4.03        3.50      2.16 o 
  -8  30   2       61.57       64.27      3.86 o 
  -7  30   2      103.84       92.80      4.65 o 
  -6  30   2       29.70       28.06      2.46 o 
  -5  30   2        9.93        6.03      1.37 o 
  -4  30   2      146.06      143.81      4.22 o 
  -3  30   2        4.36        2.74      1.09 o 
  -2  30   2       94.46       84.88      2.92 o 
  -1  30   2       70.97       77.15      2.38 o 
   0  30   2      464.99      440.23      5.92 o 
   1  30   2       29.96       29.58      1.79 o 
   2  30   2       26.00       25.26      1.62 o 
   3  30   2       48.25       49.88      2.81 o 
   4  30   2        0.23        0.92      1.11 o 
   5  30   2        0.18        0.85      1.07 o 
   6  30   2        1.17        4.19      2.31 o 
   7  30   2       75.73       83.35      7.05 o 
   8  30   2       21.73       22.64      5.06 o 
   9  30   2      114.04      125.90      9.08 o 
 -10  31   2       45.56       33.85      5.56 o 
  -9  31   2        3.70        3.23      2.16 o 
  -8  31   2      142.96      142.21      7.40 o 
  -7  31   2        6.66        7.16      3.24 o 
  -6  31   2        0.19        1.05      1.21 o 
  -5  31   2       20.71       20.97      2.14 o 
  -4  31   2        1.75        1.68      1.06 o 
  -3  31   2      219.03      223.66      5.66 o 
  -2  31   2        1.00        0.67      0.89 o 
  -1  31   2      143.16      148.36      3.32 o 
   0  31   2       34.64       39.42      1.96 o 
   1  31   2       24.87       25.58      1.57 o 
   2  31   2       60.37       61.70      2.31 o 
   3  31   2      165.30      150.86      4.23 o 
   4  31   2        0.12        1.63      1.19 o 
   5  31   2       17.18       15.03      1.96 o 
   6  31   2        2.45        3.11      1.63 o 
   7  31   2       13.08       12.57      3.65 o 
   8  31   2        6.66        2.37      3.35 o 
   9  31   2        1.28        4.49      3.48 o 
 -10  32   2       57.03       51.24      8.11 o 
  -9  32   2       21.13       22.56      3.55 o 
  -8  32   2       80.56       87.37      7.28 o 
  -7  32   2       50.82       48.70      4.15 o 
  -6  32   2        5.44       10.21      1.80 o 
  -5  32   2        0.42        2.72      1.32 o 
  -4  32   2        0.57       -0.03      1.05 o 
  -3  32   2      128.04      128.49      5.36 o 
  -2  32   2       82.87       86.83      2.89 o 
  -1  32   2      631.40      559.47      7.09 o 
   0  32   2       29.02       34.53      1.94 o 
   1  32   2       27.00       30.55      1.81 o 
   2  32   2       59.11       49.96      2.28 o 
   3  32   2        0.05       -0.27      1.02 o 
   4  32   2        1.10        3.43      1.36 o 
   5  32   2       13.42       11.03      1.71 o 
   6  32   2       80.59       92.06      8.67 o 
   7  32   2        1.24        0.40      2.65 o 
   8  32   2        0.24        2.16      3.10 o 
   9  32   2       19.54       22.40      5.14 o 
 -10  33   2        1.51        0.97      5.11 o 
  -9  33   2       15.83       15.10      4.25 o 
  -8  33   2        0.12        3.92      2.21 o 
  -7  33   2       36.09       35.94      3.72 o 
  -6  33   2      127.84      125.26      4.70 o 
  -5  33   2        2.62        2.58      1.14 o 
  -4  33   2       16.75       19.24      2.10 o 
  -3  33   2        0.15        0.40      0.99 o 
  -2  33   2       11.57       12.90      1.42 o 
  -1  33   2      449.86      407.56      5.92 o 
   0  33   2      105.45       99.04      2.81 o 
   1  33   2        0.72       -0.07      0.76 o 
   2  33   2       11.07       10.68      1.36 o 
   3  33   2      112.81      112.66      3.63 o 
   4  33   2      133.09      126.31      4.20 o 
   5  33   2       37.62       37.04      2.95 o 
   6  33   2        2.65       12.50      4.58 o 
   7  33   2        5.58        5.35      3.13 o 
   8  33   2       24.67       28.67      5.56 o 
   9  33   2       20.71       20.09      4.86 o 
  -9  34   2        6.01       -0.70      4.63 o 
  -8  34   2        7.63        7.01      4.55 o 
  -7  34   2      103.54      102.72      5.20 o 
  -6  34   2      174.90      174.87      5.61 o 
  -5  34   2        0.11        1.06      1.23 o 
  -4  34   2      185.00      180.93      5.03 o 
  -3  34   2       29.42       32.03      2.54 o 
  -2  34   2        8.43       10.41      1.41 o 
  -1  34   2        2.81        4.95      1.01 o 
   0  34   2        0.12        1.23      0.82 o 
   1  34   2        1.26        2.08      0.85 o 
   2  34   2       12.73        8.41      1.26 o 
   3  34   2      152.14      157.13      4.34 o 
   4  34   2        2.44        3.97      1.89 o 
   5  34   2       73.03       73.75      4.39 o 
   6  34   2       10.25       18.70      3.94 o 
   7  34   2        1.86        3.18      2.78 o 
   8  34   2        0.19        1.61      3.20 o 
  -9  35   2        2.79        3.73      5.72 o 
  -8  35   2      100.59       92.79      7.32 o 
  -7  35   2      241.55      240.42     17.07 o 
  -6  35   2        0.08        3.02      1.48 o 
  -5  35   2        9.09       11.46      1.86 o 
  -4  35   2      286.08      259.88      7.43 o 
  -3  35   2        0.33        1.34      1.09 o 
  -2  35   2        4.50        6.27      1.62 o 
  -1  35   2       17.85       16.61      1.71 o 
   0  35   2       20.24       21.04      1.86 o 
   1  35   2       33.20       37.79      2.11 o 
   2  35   2       27.41       25.75      2.05 o 
   3  35   2       94.64       85.05      3.38 o 
   4  35   2        0.36        3.61      2.53 o 
   5  35   2       33.95       32.86      2.87 o 
   6  35   2      101.22      113.62      6.81 o 
   7  35   2        2.95        2.42      3.82 o 
   8  35   2       32.75       35.92      6.03 o 
  -9  36   2       18.46       17.76      7.60 o 
  -8  36   2        1.06        1.18      2.98 o 
  -7  36   2        0.07        8.94      7.41 o 
  -6  36   2      165.86      169.47      5.68 o 
  -5  36   2       20.27       20.69      2.21 o 
  -4  36   2        0.26        2.87      2.03 o 
  -3  36   2        8.30       15.08      2.74 o 
  -2  36   2       69.00       66.59      2.96 o 
  -1  36   2        6.15        4.06      1.24 o 
   0  36   2       61.92       64.26      2.84 o 
   1  36   2       20.42       19.46      1.70 o 
   2  36   2        0.13        1.35      1.27 o 
   3  36   2      139.77      137.08      4.45 o 
   4  36   2      432.34      424.35      8.72 o 
   5  36   2       10.66       12.18      2.53 o 
   6  36   2       20.43       24.58      3.16 o 
   7  36   2        0.20        7.02      4.45 o 
   8  36   2       87.69       95.15      8.42 o 
  -9  37   2       27.40       18.19      7.42 o 
  -8  37   2       24.46       25.61      5.10 o 
  -7  37   2        0.61       14.23     11.79 o 
  -6  37   2      129.18      122.35      5.69 o 
  -5  37   2       27.40       25.64      2.74 o 
  -4  37   2       19.05       18.69      2.24 o 
  -3  37   2       88.15       86.77      3.68 o 
  -2  37   2       14.98       17.26      1.92 o 
  -1  37   2      203.37      181.95      4.65 o 
   0  37   2      211.77      204.54      4.80 o 
   1  37   2        0.01        2.02      0.96 o 
   2  37   2       34.43       36.49      2.97 o 
   3  37   2       52.94       57.69      3.42 o 
   4  37   2      381.47      380.58     10.25 o 
   5  37   2       59.55       70.53      4.99 o 
   6  37   2      144.39      137.48      9.69 o 
   7  37   2      138.06      129.39     11.16 o 
   8  37   2      124.29      120.65      8.82 o 
  -9  38   2        0.21        2.38      5.80 o 
  -8  38   2      353.99      357.14     22.54 o 
  -7  38   2       42.19       38.00      9.97 o 
  -6  38   2       20.85       21.95      3.70 o 
  -5  38   2        0.58        0.22      1.26 o 
  -4  38   2      181.30      171.37      6.10 o 
  -3  38   2        1.41        4.21      1.75 o 
  -2  38   2      102.35      102.99      3.63 o 
  -1  38   2       62.84       66.09      3.35 o 
   0  38   2        0.40        4.28      1.22 o 
   1  38   2        9.25       10.89      1.46 o 
   2  38   2      101.75      107.46      4.24 o 
   3  38   2      231.61      229.26      5.81 o 
   4  38   2       40.87       54.87      8.69 o 
   5  38   2        0.01        3.05      4.85 o 
   6  38   2        3.04        1.18      3.23 o 
   7  38   2      136.67      147.71     11.98 o 
  -8  39   2        0.07        2.01      5.20 o 
  -7  39   2       12.62       15.36      4.29 o 
  -6  39   2        4.44        1.01      4.29 o 
  -5  39   2       10.35       12.02      2.10 o 
  -4  39   2        3.18        6.21      1.62 o 
  -3  39   2       78.50       81.89      3.82 o 
  -2  39   2       11.13       16.43      2.52 o 
  -1  39   2       89.04       80.12      3.57 o 
   0  39   2        1.71        0.62      1.04 o 
   1  39   2       23.49       22.46      2.01 o 
   2  39   2        0.17        2.67      1.49 o 
   3  39   2       17.91       17.93      2.51 o 
   4  39   2        9.67       12.49      2.64 o 
   5  39   2       41.94       57.85      4.72 o 
   6  39   2        1.93       -0.24      3.14 o 
  -8  40   2      121.84      145.27     14.98 o 
  -7  40   2      136.37      135.98     14.31 o 
  -6  40   2       27.48       31.55      5.44 o 
  -5  40   2       26.98       28.50      3.29 o 
  -4  40   2        5.64        5.64      1.51 o 
  -3  40   2       69.13       79.30      6.13 o 
  -2  40   2       95.13       94.27      4.17 o 
  -1  40   2       41.21       48.55      3.49 o 
   0  40   2        0.18        0.86      1.23 o 
   1  40   2      143.33      145.87      4.40 o 
   2  40   2       51.72       53.04      3.74 o 
   3  40   2      154.32      158.62      5.70 o 
   4  40   2      557.56      567.61     13.49 o 
   5  40   2      137.38      145.42      9.57 o 
   6  40   2       83.40       84.01      9.12 o 
  -8  41   2       63.86       63.86     12.18 o 
  -7  41   2       14.22       15.81      7.54 o 
  -6  41   2      119.18      118.80      8.31 o 
  -5  41   2       61.49       69.79      4.93 o 
  -4  41   2       14.46       13.29      2.39 o 
  -3  41   2       11.74        9.77      1.89 o 
  -2  41   2       30.71       35.52      3.07 o 
  -1  41   2       15.77       19.38      2.55 o 
   0  41   2       49.20       47.50      3.11 o 
   1  41   2       61.25       75.62      6.85 o 
   2  41   2      101.31       96.88      4.24 o 
   3  41   2       58.01       66.40      3.94 o 
   4  41   2       14.13       29.46      5.84 o 
   5  41   2      205.41      191.12     10.36 o 
   6  41   2       15.89        9.10      5.60 o 
  -7  42   2       11.06       13.92      6.90 o 
  -6  42   2       91.23       80.44      8.06 o 
  -5  42   2       91.36       92.40      5.21 o 
  -4  42   2       40.32       47.79      4.12 o 
  -3  42   2       28.63       34.66      3.16 o 
  -2  42   2        4.94        5.31      1.97 o 
  -1  42   2      302.84      284.98      7.35 o 
   0  42   2       39.59       41.79      3.82 o 
   1  42   2       79.49       94.94      7.80 o 
   2  42   2       36.77       42.96      3.72 o 
   3  42   2       33.45       38.53      4.22 o 
   4  42   2      626.46      615.15     15.58 o 
   5  42   2        3.11        3.84      3.47 o 
   6  42   2       56.19      110.99     11.53 o 
  -7  43   2       34.47       49.49     11.08 o 
  -6  43   2       44.25       45.13     10.42 o 
  -5  43   2        7.97       10.00      2.92 o 
  -4  43   2       14.65       19.15      5.32 o 
  -3  43   2       22.59       23.55      3.34 o 
  -2  43   2        5.73        7.12      1.72 o 
  -1  43   2      241.24      243.67      6.84 o 
   0  43   2      159.54      151.92      6.40 o 
   1  43   2       16.69       18.66      2.38 o 
   2  43   2       27.76       31.07      3.32 o 
   3  43   2       22.94       27.82      3.31 o 
   4  43   2       29.94       28.35      5.26 o 
   5  43   2        3.79        0.96      5.45 o 
   6  43   2        0.94       10.12      4.71 o 
  -7  44   2       62.03       59.54     12.20 o 
  -6  44   2       28.95       21.96      8.23 o 
  -5  44   2        0.58        4.89      2.61 o 
  -4  44   2       31.64       39.80      4.69 o 
  -3  44   2        6.48        8.26      2.04 o 
  -2  44   2       24.41       30.49      5.30 o 
  -1  44   2      113.55      131.39      6.86 o 
   0  44   2       60.28       67.62      3.95 o 
   1  44   2       23.17       23.04      2.92 o 
   2  44   2       37.07       31.13      4.68 o 
   3  44   2       43.75       47.55      4.61 o 
   4  44   2        1.28        2.12      4.04 o 
   6  44   2        0.39       19.84      5.91 o 
  -6  45   2      116.27      103.72     12.88 o 
  -4  45   2       55.23       70.54      6.15 o 
  -3  45   2        3.66        3.77      2.17 o 
  -2  45   2      183.64      185.57      6.43 o 
  -1  45   2        1.02        8.80      5.14 o 
   0  45   2       11.03       14.76      4.54 o 
   1  45   2       20.93       30.43      6.76 o 
   2  45   2        7.57       10.53      4.73 o 
   3  45   2       11.26       12.72      3.25 o 
   4  45   2        6.80        6.20      3.61 o 
  -6  46   2        3.51        6.82      6.59 o 
  -4  46   2        0.06        5.16      2.95 o 
  -3  46   2        6.23        4.56      5.72 o 
  -2  46   2       67.24       76.14      8.57 o 
  -1  46   2       51.95       57.62      9.91 o 
   0  46   2       22.44       34.97      6.14 o 
   1  46   2      109.36      114.57     12.76 o 
   2  46   2       22.92       24.77      5.15 o 
   3  46   2        0.62       -0.59      3.42 o 
   4  46   2       19.81       26.53      9.37 o 
  -4  47   2       16.85       10.70      6.19 o 
  -3  47   2       84.06       85.06      7.09 o 
  -2  47   2        0.06       14.69     10.33 o 
  -1  47   2      118.23      117.86      6.11 o 
   0  47   2       15.94       21.36      4.62 o 
   1  47   2        2.04        4.56      5.55 o 
   2  47   2        0.18        0.86      5.99 o 
   3  47   2        9.61       18.87     12.75 o 
   4  47   2       51.72       74.09     21.49 o 
  -3  48   2       22.34       18.94      4.62 o 
  -2  48   2        4.63       17.52     13.35 o 
  -1  48   2        0.29        8.46      3.65 o 
   0  48   2        0.17       -1.57      1.94 o 
   1  48   2        3.55        3.78      6.65 o 
   2  48   2      139.22      126.65     15.81 o 
   3  48   2       39.77       55.65      8.42 o 
   4  48   2       43.81       60.56      8.56 o 
  -4  49   2       34.89       31.00     11.02 o 
  -3  49   2        9.08       13.45      5.48 o 
  -2  49   2      141.46      151.76     17.24 o 
  -1  49   2       98.36      109.81      9.45 o 
   0  49   2        9.35       16.05      3.80 o 
   1  49   2       76.59       83.95     13.83 o 
   2  49   2       50.20       50.37     12.30 o 
   3  49   2        0.11        2.85      4.51 o 
  -4  50   2       11.78       17.39     10.20 o 
  -3  50   2        0.03       19.90      6.09 o 
  -2  50   2       50.20       66.18      7.10 o 
  -1  50   2       25.22       39.41      6.42 o 
   0  50   2        8.06       12.42      5.18 o 
   1  50   2       59.73       60.49     13.91 o 
   2  50   2        0.60       -0.81      6.41 o 
  -3  51   2       22.76       45.62      9.30 o 
  -2  51   2       78.06       78.36      9.61 o 
  -1  51   2        4.38       28.62      7.43 o 
   0  51   2        0.43        6.59      8.01 o 
   1  51   2       89.91       77.54     14.76 o 
   2  51   2        7.80        9.67      8.47 o 
  -1  52   2      364.96      401.22     18.39 o 
   0  52   2       43.14       53.20      8.21 o 
 -13   1   3      113.58      101.73      7.46 o 
 -12   1   3        1.39        2.46      2.39 o 
 -11   1   3       72.35       70.75      6.18 o 
 -10   1   3      209.37      202.54      7.55 o 
  -9   1   3       39.24       38.68      1.65 o 
  -8   1   3        4.19        7.33      1.19 o 
  -7   1   3      650.72      604.10      6.04 o 
  -6   1   3      106.21       93.82      1.86 o 
  -5   1   3      191.11      190.35      2.29 o 
  -4   1   3       83.57       83.67      1.25 o 
  -3   1   3       28.29       16.20      0.81 o 
  -2   1   3      877.20      898.09      7.50 o 
  -1   1   3     4077.47     4542.16     28.37 o 
   0   1   3      177.95      229.54      2.07 o 
   1   1   3     1218.54     1378.60     13.08 o 
   2   1   3      547.50      628.84      6.29 o 
   3   1   3      296.45      326.21      3.67 o 
   4   1   3       53.42       57.05      2.03 o 
   5   1   3       36.83       30.02      1.82 o 
   6   1   3       20.97       19.76      1.94 o 
   7   1   3       54.43       59.85      2.59 o 
   8   1   3        0.74        9.76      5.40 o 
   9   1   3      641.72      630.44     12.88 o 
  10   1   3       41.19       37.87      3.98 o 
  11   1   3       23.20       18.81      5.37 o 
 -13   2   3        8.11       11.63      3.60 o 
 -12   2   3       84.35       87.25     12.07 o 
 -11   2   3       75.58       69.67      5.74 o 
 -10   2   3       55.49       59.46      4.71 o 
  -9   2   3      283.48      303.54      4.16 o 
  -8   2   3      210.80      194.49      3.22 o 
  -7   2   3      434.27      410.19      4.71 o 
  -6   2   3      118.40      113.77      2.14 o 
  -5   2   3       86.53       96.28      1.56 o 
  -4   2   3      278.75      290.42      2.95 o 
  -3   2   3     1792.59     1887.34     17.70 o 
  -2   2   3     3946.15     4278.02     29.70 o 
  -1   2   3      648.37      747.78      6.05 o 
   0   2   3      223.61      239.86      2.14 o 
   1   2   3       79.16       97.63      1.81 o 
   2   2   3       10.26       18.82      0.93 o 
   3   2   3       91.52       83.81      1.86 o 
   4   2   3        2.92        6.07      1.17 o 
   5   2   3       82.67       98.89      2.50 o 
   6   2   3       75.19      107.60      5.18 o 
   7   2   3        0.06        4.49      2.19 o 
   8   2   3      427.05      423.04     11.18 o 
   9   2   3       82.77      100.99      6.37 o 
  10   2   3       49.34       45.40      4.19 o 
  11   2   3        0.04       -1.46      3.02 o 
 -13   3   3       58.44       60.94     12.68 o 
 -12   3   3      123.65      111.40      7.45 o 
 -11   3   3       13.03        9.82      2.98 o 
 -10   3   3      247.94      256.21      8.54 o 
  -9   3   3       49.14       55.74      1.88 o 
  -8   3   3       31.03       32.94      1.56 o 
  -7   3   3       75.96       89.36      3.48 o 
  -6   3   3       45.22       55.52      1.44 o 
  -5   3   3      234.81      241.13      2.86 o 
  -4   3   3        0.10        3.75      0.42 o 
  -3   3   3       40.31       51.37      1.24 o 
  -2   3   3       70.51       81.10      1.50 o 
  -1   3   3        7.79       23.88      0.83 o 
   0   3   3       99.88       90.44      1.45 o 
   1   3   3      146.04      133.19      1.74 o 
   2   3   3     1528.84     1638.01     15.02 o 
   3   3   3      208.88      236.33      3.87 o 
   4   3   3       30.47       30.41      1.85 o 
   5   3   3       34.40       11.50      1.11 o 
   6   3   3      137.69      132.22      3.42 o 
   7   3   3       29.35       24.58      2.35 o 
   8   3   3       54.88       70.61      5.97 o 
   9   3   3      320.48      332.91      8.90 o 
  10   3   3       26.96       35.88      5.51 o 
  11   3   3        3.82        0.17      3.17 o 
 -13   4   3        1.23        0.22      2.41 o 
 -12   4   3        2.51        3.83      5.17 o 
 -11   4   3        6.21        3.70      2.50 o 
 -10   4   3       62.55       55.66      5.16 o 
  -9   4   3        9.62        7.52      1.11 o 
  -8   4   3      280.69      254.22      3.94 o 
  -7   4   3      776.21      727.71      6.87 o 
  -6   4   3      236.49      243.33      3.05 o 
  -5   4   3       40.06       48.79      1.23 o 
  -4   4   3       37.71       50.96      1.16 o 
  -3   4   3       27.81       29.33      0.90 o 
  -2   4   3      251.42      290.92      2.94 o 
  -1   4   3     5944.41     6488.58     42.67 o 
   0   4   3     1339.09     1459.62     10.61 o 
   1   4   3      416.44      487.35      5.62 o 
   2   4   3       59.59       79.67      2.96 o 
   3   4   3       35.23       46.21      1.56 o 
   4   4   3      191.98      190.88      3.79 o 
   5   4   3      152.91      141.30      3.37 o 
   6   4   3      149.33      123.02      2.97 o 
   7   4   3      119.76      115.71      3.47 o 
   8   4   3        4.05        5.85      2.51 o 
   9   4   3      309.56      315.31      8.66 o 
  10   4   3       52.30       48.47      6.42 o 
  11   4   3        0.99        0.94      3.21 o 
 -13   5   3       61.27       67.39      7.28 o 
 -12   5   3        0.03       -0.53      2.09 o 
 -11   5   3       98.63       93.71      6.54 o 
 -10   5   3      250.74      240.09      7.77 o 
  -9   5   3       51.59       59.25      2.18 o 
  -8   5   3        2.65        3.34      0.76 o 
  -7   5   3       87.71       97.68      2.27 o 
  -6   5   3      290.90      258.67      3.19 o 
  -5   5   3      522.40      522.28      4.72 o 
  -4   5   3       84.66       87.49      1.49 o 
  -3   5   3     1159.72     1315.02      9.13 o 
  -2   5   3     3438.20     3739.57     23.79 o 
  -1   5   3     1283.20     1360.35     10.26 o 
   0   5   3      219.56      233.63      2.64 o 
   1   5   3     1465.85     1536.76     10.70 o 
   2   5   3       24.70       41.23      1.45 o 
   3   5   3        2.72        4.95      0.73 o 
   4   5   3       99.91       92.92      3.37 o 
   5   5   3       89.63       70.39      2.40 o 
   6   5   3        2.83        3.31      1.18 o 
   7   5   3        4.49        4.10      1.20 o 
   8   5   3        3.17        5.29      3.35 o 
   9   5   3       18.61       20.97      3.69 o 
  10   5   3        0.00        0.18      2.57 o 
  11   5   3        1.32       -2.50      2.87 o 
 -12   6   3       29.48       29.96      4.74 o 
 -11   6   3        0.62       -0.46      1.90 o 
 -10   6   3       20.67       20.93      2.88 o 
  -9   6   3       23.16       30.26      1.95 o 
  -8   6   3      132.08      125.42      2.73 o 
  -7   6   3      996.99      922.98      8.33 o 
  -6   6   3      169.54      164.83      2.43 o 
  -5   6   3      148.84      158.20      2.28 o 
  -4   6   3      141.80      149.75      1.96 o 
  -3   6   3       44.49       73.23      1.34 o 
  -2   6   3      528.90      654.88      5.66 o 
  -1   6   3      602.52      737.28      6.68 o 
   0   6   3      384.76      388.33      3.68 o 
   1   6   3       53.22       44.82      1.41 o 
   2   6   3     1686.05     1673.50     15.13 o 
   3   6   3        7.58        6.70      0.77 o 
   4   6   3        0.00        1.92      1.06 o 
   5   6   3       70.23       52.29      2.09 o 
   6   6   3       80.87       79.09      2.81 o 
   7   6   3        0.15        2.54      1.17 o 
   8   6   3       33.24       37.69      3.82 o 
   9   6   3        8.46       10.26      2.97 o 
  10   6   3        4.10        7.07      3.40 o 
  11   6   3        1.68       -2.44      2.51 o 
 -12   7   3        2.02        4.92      2.84 o 
 -11   7   3        1.18        2.44      2.32 o 
 -10   7   3       58.34       69.35      3.70 o 
  -9   7   3       54.98       50.98      2.45 o 
  -8   7   3       57.48       64.06      2.05 o 
  -7   7   3     1130.19     1075.38      9.32 o 
  -6   7   3     1070.36     1013.11      7.76 o 
  -5   7   3      221.39      208.59      2.70 o 
  -4   7   3       90.57       98.49      1.48 o 
  -3   7   3     1047.09     1122.87      8.09 o 
  -2   7   3        4.64        9.52      0.58 o 
  -1   7   3       31.14       39.59      0.87 o 
   0   7   3      106.07      127.56      1.87 o 
   1   7   3        5.41       10.12      0.60 o 
   2   7   3      363.09      387.84      4.51 o 
   3   7   3      812.24      786.37      8.64 o 
   4   7   3       42.50       39.95      2.67 o 
   5   7   3       45.09       43.95      2.76 o 
   6   7   3       14.93       21.98      2.12 o 
   7   7   3       13.04       18.50      1.87 o 
   8   7   3       33.56       29.63      3.62 o 
   9   7   3        7.96        6.65      2.71 o 
  10   7   3        0.15        0.22      2.77 o 
  11   7   3       20.21       26.31      5.26 o 
 -12   8   3       44.37       39.84      5.55 o 
 -11   8   3       69.38       72.32      6.25 o 
 -10   8   3       98.20       93.40      4.81 o 
  -9   8   3      137.49      131.51      3.51 o 
  -8   8   3        0.34        2.57      0.99 o 
  -7   8   3      547.83      541.82      5.82 o 
  -6   8   3      379.69      374.01      3.96 o 
  -5   8   3        7.55       10.92      0.99 o 
  -4   8   3      313.00      326.84      3.16 o 
  -3   8   3      320.38      283.41      2.98 o 
  -2   8   3      531.47      547.60      4.58 o 
  -1   8   3     1943.31     2045.15     14.15 o 
   0   8   3       21.05       11.77      0.59 o 
   1   8   3        0.23        0.34      0.33 o 
   2   8   3        3.76        2.74      0.50 o 
   3   8   3     1687.95     1662.63     13.49 o 
   4   8   3        0.01        0.29      1.07 o 
   5   8   3       16.38       13.25      1.49 o 
   6   8   3      212.56      181.48      4.13 o 
   7   8   3        1.44        5.11      2.17 o 
   8   8   3       16.35       12.90      2.33 o 
   9   8   3        5.75        7.17      2.73 o 
  10   8   3       13.67       10.66      3.76 o 
  11   8   3        0.44        3.84      3.12 o 
 -12   9   3       45.96       49.25      5.98 o 
 -11   9   3        1.46       -0.07      1.83 o 
 -10   9   3       62.10       59.04      4.28 o 
  -9   9   3        0.86        0.82      1.00 o 
  -8   9   3      280.88      257.51      4.77 o 
  -7   9   3       84.09       86.50      2.61 o 
  -6   9   3       10.84       17.10      0.96 o 
  -5   9   3        3.51        3.36      0.54 o 
  -4   9   3      512.94      529.72      4.55 o 
  -3   9   3      890.04      912.73      6.93 o 
  -2   9   3      310.39      323.74      3.33 o 
  -1   9   3      641.94      769.23      5.90 o 
   0   9   3      943.33     1081.75      9.50 o 
   1   9   3      468.77      493.37      4.46 o 
   2   9   3      114.81      125.60      1.71 o 
   3   9   3       72.41       62.03      1.90 o 
   4   9   3       45.20       33.67      2.50 o 
   5   9   3        9.25        9.29      1.17 o 
   6   9   3       24.73       38.36      3.50 o 
   7   9   3       31.53       42.89      4.10 o 
   8   9   3        1.15        1.20      1.51 o 
   9   9   3        4.20        2.81      2.29 o 
  10   9   3       90.87       91.04      8.33 o 
  11   9   3        1.61       -0.55      2.75 o 
 -12  10   3        2.31        3.52      2.68 o 
 -11  10   3       72.99       73.95      6.43 o 
 -10  10   3      124.69      118.00      5.38 o 
  -9  10   3       15.98       17.64      2.13 o 
  -8  10   3      475.52      459.00      6.28 o 
  -7  10   3        2.60        3.44      0.71 o 
  -6  10   3       44.05       46.20      1.92 o 
  -5  10   3      521.18      527.76      5.06 o 
  -4  10   3        1.00        1.92      0.46 o 
  -3  10   3     1260.57     1449.74     11.87 o 
  -2  10   3      571.87      613.95      4.94 o 
  -1  10   3      123.39      136.45      2.30 o 
   0  10   3     3654.44     3936.48     25.94 o 
   1  10   3      121.78      155.95      2.10 o 
   2  10   3      158.68      150.50      2.14 o 
   3  10   3        6.10        3.88      1.21 o 
   4  10   3      329.47      336.00      6.58 o 
   5  10   3       64.53       64.17      2.61 o 
   6  10   3       35.13       36.45      3.05 o 
   7  10   3      205.34      220.81      5.17 o 
   8  10   3        0.86        1.18      1.56 o 
   9  10   3       73.63       74.54      5.54 o 
  10  10   3       11.00        3.66      4.33 o 
  11  10   3        1.05        2.77      3.08 o 
 -12  11   3       86.64       82.62      7.33 o 
 -11  11   3       46.73       47.15      5.55 o 
 -10  11   3       32.84       31.81      3.45 o 
  -9  11   3        0.34        0.71      0.89 o 
  -8  11   3      352.05      347.99      5.80 o 
  -7  11   3        4.92        8.68      1.08 o 
  -6  11   3        9.73       15.64      1.23 o 
  -5  11   3       18.62       29.85      1.12 o 
  -4  11   3     1325.75     1330.68     10.58 o 
  -3  11   3        0.22        1.47      0.41 o 
  -2  11   3       58.07       55.62      1.14 o 
  -1  11   3      729.93      805.95      6.54 o 
   0  11   3      990.02     1093.08      8.79 o 
   1  11   3      240.07      217.16      2.70 o 
   2  11   3      297.84      300.44      3.36 o 
   3  11   3      244.37      238.37      5.40 o 
   4  11   3       96.36      112.79      4.20 o 
   5  11   3       79.48       84.33      2.93 o 
   6  11   3      137.28      121.27      4.54 o 
   7  11   3       58.54       68.14      3.75 o 
   8  11   3        3.60        0.60      1.63 o 
   9  11   3       29.32       26.92      4.99 o 
  10  11   3       16.10       20.67      4.75 o 
  11  11   3        0.11       -1.37      3.44 o 
 -12  12   3       50.79       50.68      6.10 o 
 -11  12   3      162.19      166.09      8.52 o 
 -10  12   3        3.61        3.09      1.79 o 
  -9  12   3        6.76        9.75      1.91 o 
  -8  12   3      213.94      207.20      4.37 o 
  -7  12   3        0.10        0.59      0.72 o 
  -6  12   3      219.01      218.91      3.43 o 
  -5  12   3      166.67      148.05      2.55 o 
  -4  12   3       20.05       23.17      1.22 o 
  -3  12   3        3.05        3.18      0.61 o 
  -2  12   3      558.42      579.46      5.23 o 
  -1  12   3        1.89        3.13      0.43 o 
   0  12   3     1331.53     1343.12     10.01 o 
   1  12   3      600.25      644.03      5.38 o 
   2  12   3      423.50      409.98      4.50 o 
   3  12   3      181.45      160.65      3.30 o 
   4  12   3     1991.12     1780.11     30.95 o 
   5  12   3      194.69      193.72      6.23 o 
   6  12   3       62.76       64.07      3.43 o 
   7  12   3       34.98       41.78      2.66 o 
   8  12   3       12.96        7.53      1.97 o 
   9  12   3        2.40        3.45      2.93 o 
  10  12   3        3.97        6.57      3.42 o 
  11  12   3       42.74       41.62      8.21 o 
 -12  13   3       16.60       15.00      5.50 o 
 -11  13   3      302.14      295.48     11.55 o 
 -10  13   3       17.31       17.95      2.77 o 
  -9  13   3        4.73        4.07      1.53 o 
  -8  13   3       10.23       11.27      1.63 o 
  -7  13   3      129.80      115.20      2.84 o 
  -6  13   3      811.03      684.29      7.00 o 
  -5  13   3       30.13       45.29      1.50 o 
  -4  13   3      297.50      314.31      3.81 o 
  -3  13   3       37.89       54.44      1.48 o 
  -2  13   3       12.37       13.84      0.87 o 
  -1  13   3     1915.48     2028.46     14.51 o 
   0  13   3      875.68     1007.92      7.50 o 
   1  13   3      992.70      979.92      8.21 o 
   2  13   3       24.71       22.20      1.19 o 
   3  13   3      466.03      404.14      5.80 o 
   4  13   3      502.16      424.80      7.24 o 
   5  13   3       15.71       13.83      1.69 o 
   6  13   3      511.52      472.13      9.42 o 
   7  13   3      973.67      972.93     12.79 o 
   8  13   3        0.17        1.31      1.44 o 
   9  13   3       39.59       45.22      6.20 o 
  10  13   3      147.01      142.48      9.29 o 
 -12  14   3       22.04       23.36      6.36 o 
 -11  14   3       34.38       37.91      4.98 o 
 -10  14   3        1.94        1.99      1.57 o 
  -9  14   3      136.68      134.35      6.46 o 
  -8  14   3        1.57        1.18      0.92 o 
  -7  14   3       60.37       51.54      2.03 o 
  -6  14   3       79.46       77.54      2.02 o 
  -5  14   3      473.73      468.14      5.14 o 
  -4  14   3       65.31       61.94      1.62 o 
  -3  14   3      468.18      485.76      5.32 o 
  -2  14   3       98.62      108.70      2.14 o 
  -1  14   3       79.22       91.63      1.69 o 
   0  14   3      400.54      465.11      4.05 o 
   1  14   3      683.93      706.92      5.75 o 
   2  14   3      301.15      312.52      4.36 o 
   3  14   3      792.62      718.83      8.66 o 
   4  14   3     1783.35     1639.74     18.78 o 
   5  14   3      121.49      120.76      5.33 o 
   6  14   3       70.36       67.83      3.68 o 
   7  14   3       13.19       17.86      2.29 o 
   8  14   3        0.16        1.24      1.60 o 
   9  14   3       18.65       16.69      7.58 o 
  10  14   3       17.91       17.91      4.71 o 
 -12  15   3      268.87      281.21     17.44 o 
 -11  15   3        0.17       -0.01      3.18 o 
 -10  15   3       79.23       78.10      4.59 o 
  -9  15   3        0.52        0.75      1.32 o 
  -8  15   3      149.58      147.97      4.85 o 
  -7  15   3       18.94       18.15      1.49 o 
  -6  15   3      100.95       93.54      2.26 o 
  -5  15   3       17.98       30.97      1.77 o 
  -4  15   3      314.99      326.25      4.04 o 
  -3  15   3        0.02        0.55      0.41 o 
  -2  15   3      183.65      205.31      2.87 o 
  -1  15   3      340.69      292.62      3.35 o 
   0  15   3       42.03       41.93      1.13 o 
   1  15   3      175.26      191.25      2.29 o 
   2  15   3        4.33        6.88      0.73 o 
   3  15   3      145.15      140.00      3.27 o 
   4  15   3      223.82      207.79      4.56 o 
   5  15   3       67.37       62.00      4.62 o 
   6  15   3       48.05       51.76      3.71 o 
   7  15   3       28.43       38.48      2.62 o 
   8  15   3       55.99       51.72      3.72 o 
   9  15   3       16.88       14.14      4.99 o 
  10  15   3        6.65       10.49      4.09 o 
 -12  16   3        0.92        2.94      4.02 o 
 -11  16   3      107.37      103.28     10.14 o 
 -10  16   3       95.67       95.45      4.98 o 
  -9  16   3      115.57      110.25      4.74 o 
  -8  16   3      275.56      270.78      5.68 o 
  -7  16   3        1.03        0.54      0.78 o 
  -6  16   3       11.21        9.27      1.08 o 
  -5  16   3      834.95      728.09      7.25 o 
  -4  16   3       44.44       45.24      1.42 o 
  -3  16   3      209.86      211.46      3.44 o 
  -2  16   3      984.13     1021.99      8.30 o 
  -1  16   3       17.41       28.88      1.38 o 
   0  16   3     2088.75     2154.59     14.68 o 
   1  16   3       10.34        8.07      0.60 o 
   2  16   3       63.28       73.00      2.01 o 
   3  16   3      210.19      187.62      3.85 o 
   4  16   3        2.97        3.48      1.20 o 
   5  16   3      173.70      174.46      5.61 o 
   6  16   3       20.47       18.49      2.42 o 
   7  16   3       90.28      100.43      5.06 o 
   8  16   3       29.93       28.36      3.44 o 
   9  16   3        0.72        0.63      2.77 o 
  10  16   3       49.69       49.82      7.00 o 
 -12  17   3        2.97        4.31      3.80 o 
 -11  17   3       61.65       55.13      8.74 o 
 -10  17   3      130.85      129.97      7.20 o 
  -9  17   3       24.97       30.10      6.44 o 
  -8  17   3      138.04      153.68      3.88 o 
  -7  17   3        4.31        4.77      1.06 o 
  -6  17   3      227.83      224.85      3.96 o 
  -5  17   3       35.49       23.41      1.29 o 
  -4  17   3      210.67      192.33      3.04 o 
  -3  17   3      129.52      134.77      2.73 o 
  -2  17   3       82.03       76.89      1.81 o 
  -1  17   3       45.63       50.86      1.88 o 
   0  17   3        0.82        0.44      0.41 o 
   1  17   3      235.64      230.06      2.86 o 
   2  17   3      355.48      340.28      4.30 o 
   3  17   3        4.59       10.64      1.84 o 
   4  17   3      392.40      356.49      6.82 o 
   5  17   3      115.49      100.62      4.88 o 
   6  17   3       36.14       34.36      3.24 o 
   7  17   3      119.93      121.51      4.09 o 
   8  17   3       61.64       71.42      7.00 o 
   9  17   3       10.59       11.35      4.04 o 
  10  17   3        1.25       -0.73      2.92 o 
 -12  18   3       64.74       83.92     11.42 o 
 -11  18   3      111.40      126.21     11.13 o 
 -10  18   3       20.49       24.71      4.00 o 
  -9  18   3      364.52      358.03     23.56 o 
  -8  18   3       34.47       38.28      2.30 o 
  -7  18   3      518.61      473.95      7.05 o 
  -6  18   3      324.26      282.20      4.54 o 
  -5  18   3        0.02        1.71      0.90 o 
  -4  18   3        1.22        2.62      0.72 o 
  -3  18   3      144.23      132.15      2.76 o 
  -2  18   3       13.98       15.39      1.21 o 
  -1  18   3      199.52      177.11      3.51 o 
   0  18   3      284.34      288.47      4.65 o 
   1  18   3        0.11        1.58      0.56 o 
   2  18   3      124.31      103.47      2.27 o 
   3  18   3      267.01      248.08      4.53 o 
   4  18   3       52.94       57.58      2.83 o 
   5  18   3        0.37       -1.45      1.47 o 
   6  18   3      287.13      259.50      7.04 o 
   7  18   3       18.39       20.26      2.22 o 
   8  18   3        0.21        2.91      3.38 o 
   9  18   3        5.65        5.95      3.55 o 
  10  18   3        0.94        1.91      3.39 o 
 -12  19   3       14.17       14.39      5.70 o 
 -11  19   3       30.43       37.38      7.44 o 
 -10  19   3       39.23       43.27      5.03 o 
  -9  19   3      582.15      592.69     17.75 o 
  -8  19   3        4.74        3.94      1.13 o 
  -7  19   3       75.09       76.19      2.73 o 
  -6  19   3      384.72      371.11      5.57 o 
  -5  19   3        0.85       -0.23      0.69 o 
  -4  19   3        0.86        3.01      0.67 o 
  -3  19   3     1492.58     1490.71     13.45 o 
  -2  19   3       61.63       60.27      1.69 o 
  -1  19   3      156.15      160.31      2.53 o 
   0  19   3       50.05       65.71      1.55 o 
   1  19   3      270.40      264.38      3.23 o 
   2  19   3        3.27        5.66      1.00 o 
   3  19   3      285.81      300.40      5.07 o 
   4  19   3       30.64       47.00      4.28 o 
   5  19   3       35.63       32.29      3.14 o 
   6  19   3       89.70       82.90      4.11 o 
   7  19   3        0.02        0.85      1.35 o 
   8  19   3       28.52       32.00      3.83 o 
   9  19   3       52.59       58.27      7.28 o 
  10  19   3       33.02       29.32      5.84 o 
 -12  20   3       82.65       85.43      9.89 o 
 -11  20   3        0.01       -2.46      2.46 o 
 -10  20   3        3.56        3.34      2.29 o 
  -9  20   3      177.75      171.69      6.94 o 
  -8  20   3       11.25       20.36      1.86 o 
  -7  20   3       39.46       34.51      2.19 o 
  -6  20   3      223.87      213.49      4.12 o 
  -5  20   3       24.74       26.94      1.74 o 
  -4  20   3       24.81       12.51      1.17 o 
  -3  20   3       82.51       85.91      2.70 o 
  -2  20   3      224.66      194.31      3.00 o 
  -1  20   3      692.80      641.07      6.11 o 
   0  20   3        6.19        6.68      0.74 o 
   1  20   3       79.95       89.94      1.92 o 
   2  20   3      644.56      587.80      7.74 o 
   3  20   3      501.32      460.58      6.29 o 
   4  20   3       20.35       29.51      2.04 o 
   5  20   3        0.33        1.94      1.89 o 
   6  20   3       88.98       80.92      4.10 o 
   7  20   3       13.27       14.29      2.08 o 
   8  20   3       39.19       46.52      4.43 o 
   9  20   3       31.16       37.02      6.10 o 
  10  20   3        3.41        5.62      4.77 o 
 -11  21   3        4.60        8.42      4.27 o 
 -10  21   3       37.52       40.02      4.91 o 
  -9  21   3      137.19      123.25      6.21 o 
  -8  21   3      272.27      273.31      5.52 o 
  -7  21   3       75.44       64.57      2.67 o 
  -6  21   3       23.05       34.25      2.01 o 
  -5  21   3       51.57       30.10      1.85 o 
  -4  21   3       40.42       41.78      1.91 o 
  -3  21   3      136.96      105.68      2.87 o 
  -2  21   3      641.66      597.34      6.51 o 
  -1  21   3        3.04        2.18      0.65 o 
   0  21   3       12.27        9.47      0.84 o 
   1  21   3      319.69      300.45      3.51 o 
   2  21   3       65.36       70.60      2.83 o 
   3  21   3        5.98       12.61      1.90 o 
   4  21   3        4.78        5.89      1.37 o 
   5  21   3       10.81       12.44      2.32 o 
   6  21   3        6.32        7.73      2.42 o 
   7  21   3        0.98        0.35      1.31 o 
   8  21   3       12.11       15.96      2.98 o 
   9  21   3       33.91       34.83      6.08 o 
  10  21   3        0.74        2.66      3.55 o 
 -11  22   3       21.93       22.62      6.28 o 
 -10  22   3       82.09       95.46      6.47 o 
  -9  22   3       40.87       35.77      3.96 o 
  -8  22   3       41.05       44.02      2.67 o 
  -7  22   3       46.17       45.79      2.32 o 
  -6  22   3      238.13      231.50      4.42 o 
  -5  22   3      147.39      133.52      3.27 o 
  -4  22   3       64.32       68.58      2.45 o 
  -3  22   3      811.48      784.40      9.34 o 
  -2  22   3       89.33       74.78      2.27 o 
  -1  22   3       73.96       83.18      2.33 o 
   0  22   3       16.07       13.80      0.99 o 
   1  22   3      308.51      325.35      3.93 o 
   2  22   3      339.62      356.00      6.20 o 
   3  22   3      277.66      247.01      4.81 o 
   4  22   3      232.06      214.32      6.66 o 
   5  22   3        6.54       11.98      4.41 o 
   6  22   3       49.93       56.08      3.90 o 
   7  22   3       22.14       25.62      2.52 o 
   8  22   3       21.90       29.96      4.44 o 
   9  22   3       15.87       10.15      3.98 o 
  10  22   3        0.37       -1.35      3.03 o 
 -11  23   3       10.53       10.07      4.36 o 
 -10  23   3      250.82      245.24     10.25 o 
  -9  23   3       14.73       17.31      2.91 o 
  -8  23   3        0.27        2.03      1.68 o 
  -7  23   3        3.88        4.99      1.10 o 
  -6  23   3       51.23       59.35      2.38 o 
  -5  23   3        2.23        2.84      0.92 o 
  -4  23   3       37.56       29.86      2.74 o 
  -3  23   3       18.68       25.80      2.01 o 
  -2  23   3      230.59      209.51      3.89 o 
  -1  23   3      279.62      259.91      3.91 o 
   0  23   3        2.42        2.54      0.67 o 
   1  23   3      393.59      386.79      4.67 o 
   2  23   3      606.41      511.69      6.77 o 
   3  23   3       13.42       16.80      1.91 o 
   4  23   3       85.81       89.22      4.82 o 
   5  23   3       42.47       47.91      4.91 o 
   6  23   3        6.72       11.18      3.13 o 
   7  23   3       12.18       14.00      2.08 o 
   8  23   3       38.95       51.25      5.73 o 
   9  23   3      199.92      212.74     11.60 o 
  10  23   3       47.16       46.82      7.06 o 
 -11  24   3      142.99      128.73     11.33 o 
 -10  24   3       14.84        9.77      3.09 o 
  -9  24   3       82.41       88.88      5.09 o 
  -8  24   3      181.44      177.05      4.86 o 
  -7  24   3      221.40      211.25      4.48 o 
  -6  24   3       63.86       71.91      2.54 o 
  -5  24   3       23.64       17.80      1.86 o 
  -4  24   3      248.84      259.54      5.42 o 
  -3  24   3      887.01      820.91     11.60 o 
  -2  24   3     2629.11     2419.17     22.00 o 
  -1  24   3      160.05      142.45      3.33 o 
   0  24   3      334.45      342.17      4.30 o 
   1  24   3       34.07       21.05      1.47 o 
   2  24   3      139.72      140.66      3.34 o 
   3  24   3      192.30      205.69      4.50 o 
   4  24   3       60.21       62.24      3.10 o 
   5  24   3        7.11       10.39      2.38 o 
   6  24   3        1.10        3.87      2.72 o 
   7  24   3        0.32        2.32      1.71 o 
   8  24   3      812.83      796.51     19.64 o 
   9  24   3       57.75       79.23      8.74 o 
 -11  25   3       16.50       16.36      5.43 o 
 -10  25   3        0.18       -1.79      1.79 o 
  -9  25   3       92.96       97.02      4.82 o 
  -8  25   3      133.87      125.32      4.57 o 
  -7  25   3       40.50       40.52      2.30 o 
  -6  25   3       73.90       70.63      2.58 o 
  -5  25   3      304.08      287.04      5.90 o 
  -4  25   3      341.53      323.06      6.20 o 
  -3  25   3       80.73       67.25      3.04 o 
  -2  25   3      174.98      164.12      3.79 o 
  -1  25   3       36.02       27.49      1.81 o 
   0  25   3       10.12        8.45      1.03 o 
   1  25   3       14.27       15.43      1.32 o 
   2  25   3      119.35       90.13      2.63 o 
   3  25   3       19.07       16.18      1.74 o 
   4  25   3      217.89      198.22      4.86 o 
   5  25   3        0.00       -0.12      1.54 o 
   6  25   3        6.00        5.93      1.78 o 
   7  25   3       15.10       16.12      2.67 o 
   8  25   3       57.82       77.55      6.59 o 
   9  25   3      239.19      231.79     12.18 o 
 -11  26   3        0.63        1.61      3.10 o 
 -10  26   3        0.55       -0.38      2.03 o 
  -9  26   3       53.41       57.06      4.49 o 
  -8  26   3        5.66        6.92      1.59 o 
  -7  26   3      110.63      101.67      4.39 o 
  -6  26   3        0.11        1.75      0.99 o 
  -5  26   3       13.28       12.61      1.66 o 
  -4  26   3       93.87       98.58      3.45 o 
  -3  26   3       23.51       23.55      2.20 o 
  -2  26   3        0.56        2.14      0.93 o 
  -1  26   3      113.96      102.79      2.92 o 
   0  26   3       72.08       62.68      2.11 o 
   1  26   3      374.97      348.10      4.78 o 
   2  26   3       88.77       71.29      2.28 o 
   3  26   3       44.87       39.41      2.56 o 
   4  26   3       69.63       69.60      3.12 o 
   5  26   3      161.73      153.86      6.04 o 
   6  26   3        0.22        0.90      1.43 o 
   7  26   3       21.89       18.65      3.48 o 
   8  26   3        3.89       12.59      6.89 o 
   9  26   3        0.76        7.18      3.98 o 
 -11  27   3        7.18       11.00      4.59 o 
 -10  27   3       60.50       66.69      6.49 o 
  -9  27   3      328.73      308.37      8.68 o 
  -8  27   3       55.88       60.25      3.57 o 
  -7  27   3        9.07       10.08      1.47 o 
  -6  27   3      151.70      140.40      4.32 o 
  -5  27   3       61.71       64.03      3.04 o 
  -4  27   3       30.07       28.00      2.25 o 
  -3  27   3      306.61      268.73      5.57 o 
  -2  27   3      229.90      217.84      4.87 o 
  -1  27   3      120.08      116.56      2.91 o 
   0  27   3       46.17       43.30      2.06 o 
   1  27   3        4.17        4.68      0.93 o 
   2  27   3      155.79      133.40      3.31 o 
   3  27   3        2.71        1.02      1.20 o 
   4  27   3       64.21       61.66      3.10 o 
   5  27   3       43.69       45.59      4.16 o 
   6  27   3       12.95       15.94      2.60 o 
   7  27   3       15.96       16.54      3.76 o 
   8  27   3        2.37        6.51      3.77 o 
   9  27   3      560.96      598.77     20.27 o 
 -11  28   3       16.04       11.39      4.48 o 
 -10  28   3        0.10       -1.54      1.99 o 
  -9  28   3       19.80       20.88      3.40 o 
  -8  28   3       18.42       17.86      2.23 o 
  -7  28   3     1038.79     1002.38     13.65 o 
  -6  28   3        7.67        7.05      1.52 o 
  -5  28   3        1.17        2.43      1.10 o 
  -4  28   3       62.03       64.82      2.88 o 
  -3  28   3     1457.83     1338.35     15.60 o 
  -2  28   3      436.55      392.33      6.88 o 
  -1  28   3      577.12      542.85      6.97 o 
   0  28   3      326.95      294.37      4.74 o 
   1  28   3      376.56      317.94      4.70 o 
   2  28   3      105.12       84.71      2.74 o 
   3  28   3      326.95      314.41      6.48 o 
   4  28   3      127.18      139.21      4.32 o 
   5  28   3       96.35       88.22      4.01 o 
   6  28   3       69.92       76.93      4.40 o 
   7  28   3      274.00      275.36     10.56 o 
   8  28   3      294.32      291.11     13.18 o 
   9  28   3      281.73      291.32     29.49 o 
 -10  29   3       23.40       21.97      5.57 o 
  -9  29   3       51.14       50.49      4.41 o 
  -8  29   3      215.31      205.63      6.11 o 
  -7  29   3       20.56       24.19      2.57 o 
  -6  29   3       59.11       63.25      3.25 o 
  -5  29   3       40.96       34.81      2.67 o 
  -4  29   3      118.31      112.97      3.83 o 
  -3  29   3       10.91       14.21      1.96 o 
  -2  29   3      110.61      102.22      3.87 o 
  -1  29   3       22.33       26.23      1.78 o 
   0  29   3      108.30       98.50      2.76 o 
   1  29   3        7.49        6.67      1.02 o 
   2  29   3      139.02      111.56      3.16 o 
   3  29   3      118.05      117.18      3.67 o 
   4  29   3        4.11        6.64      1.53 o 
   5  29   3       25.69       32.92      3.01 o 
   6  29   3       87.93       93.08      5.45 o 
   7  29   3       11.56       11.85      5.22 o 
   8  29   3       27.17       33.19      7.14 o 
   9  29   3      143.00      151.26     10.04 o 
 -10  30   3      119.83       93.04      9.44 o 
  -9  30   3       19.12       12.74      2.82 o 
  -8  30   3      109.79      117.04      9.13 o 
  -7  30   3       13.22       16.19      3.67 o 
  -6  30   3       58.87       63.20      3.67 o 
  -5  30   3      221.22      207.75      5.35 o 
  -4  30   3       43.82       36.02      2.64 o 
  -3  30   3       74.20       69.98      3.11 o 
  -2  30   3      198.02      187.16      5.06 o 
  -1  30   3      175.83      168.60      3.94 o 
   0  30   3        3.19        4.24      0.93 o 
   1  30   3        6.78        8.09      1.20 o 
   2  30   3        1.33        0.53      0.93 o 
   3  30   3       27.33       26.93      2.48 o 
   4  30   3       96.48       81.99      3.54 o 
   5  30   3        0.49        0.60      1.62 o 
   6  30   3        0.06        0.73      1.50 o 
   7  30   3        2.58        7.74     12.48 o 
   8  30   3        4.84        2.97      3.39 o 
   9  30   3       87.24       93.40      8.73 o 
 -10  31   3        0.14        3.22      3.23 o 
  -9  31   3        1.05        2.32      2.45 o 
  -8  31   3       18.74       23.34      3.04 o 
  -7  31   3      386.25      386.03     13.46 o 
  -6  31   3        2.72        4.36      1.60 o 
  -5  31   3        2.58        3.89      1.34 o 
  -4  31   3       24.34       32.83      2.58 o 
  -3  31   3      117.41      127.46      4.05 o 
  -2  31   3      220.67      208.48      5.45 o 
  -1  31   3       63.11       60.99      2.53 o 
   0  31   3        3.56        3.57      0.92 o 
   1  31   3       52.91       46.34      2.28 o 
   2  31   3        2.26        1.29      0.98 o 
   3  31   3       29.71       33.76      2.83 o 
   4  31   3       77.69       74.54      3.57 o 
   5  31   3        2.97        6.90      1.69 o 
   6  31   3       12.49       15.81      7.12 o 
   7  31   3        4.00        3.70      4.27 o 
   8  31   3       35.37       49.56      7.11 o 
  -9  32   3       26.77       28.17      4.17 o 
  -8  32   3      193.41      181.99      8.18 o 
  -7  32   3      468.36      442.99      9.43 o 
  -6  32   3       36.61       36.21      3.34 o 
  -5  32   3        5.83        4.28      1.46 o 
  -4  32   3        0.82        2.79      1.62 o 
  -3  32   3      150.24      142.75      4.05 o 
  -2  32   3       14.34       14.62      2.03 o 
  -1  32   3      139.52      140.11      3.73 o 
   0  32   3       13.46       15.87      1.43 o 
   1  32   3        4.07        4.76      1.08 o 
   2  32   3      291.32      268.10      5.12 o 
   3  32   3      218.19      214.17      5.66 o 
   4  32   3        1.89        0.77      1.34 o 
   5  32   3       90.03       85.93      4.43 o 
   6  32   3       84.93       90.95      7.27 o 
   7  32   3       11.35       14.24      5.58 o 
   8  32   3        1.76        4.81      3.60 o 
  -9  33   3       20.00       15.44      4.79 o 
  -8  33   3        2.91       -0.91      2.99 o 
  -7  33   3      134.27      129.85      5.05 o 
  -6  33   3      489.68      468.09      9.62 o 
  -5  33   3        6.37        6.70      1.76 o 
  -4  33   3        4.10        5.13      1.52 o 
  -3  33   3      269.24      264.26      5.66 o 
  -2  33   3       27.66       29.14      2.38 o 
  -1  33   3       69.92       64.14      2.97 o 
   0  33   3      228.90      229.43      4.25 o 
   1  33   3       35.62       33.04      2.11 o 
   2  33   3       54.88       57.68      2.87 o 
   3  33   3      107.15      103.72      4.06 o 
   4  33   3       10.21       11.31      2.26 o 
   5  33   3        0.05        2.70      2.27 o 
   6  33   3       33.03       32.15      4.57 o 
   7  33   3        0.13       -0.87      3.60 o 
   8  33   3        0.02       -2.16      2.87 o 
  -9  34   3        6.98        8.07      6.19 o 
  -8  34   3       48.48       42.95      5.82 o 
  -7  34   3      163.07      159.14      7.23 o 
  -6  34   3       56.01       64.25      4.04 o 
  -5  34   3       47.81       52.51      3.41 o 
  -4  34   3      100.24      118.53      5.00 o 
  -3  34   3       72.55       78.05      3.15 o 
  -2  34   3      133.35      133.52      4.26 o 
  -1  34   3      813.21      738.48     11.83 o 
   0  34   3       46.49       56.33      2.38 o 
   1  34   3       70.96       63.23      2.75 o 
   2  34   3        0.11       -0.19      0.97 o 
   3  34   3       62.03       64.95      3.99 o 
   4  34   3        5.01        9.64      2.72 o 
   5  34   3       32.67       33.76      3.33 o 
   6  34   3       24.77       31.80      4.36 o 
   7  34   3       34.79       52.67      8.89 o 
   8  34   3        9.15       15.83      4.67 o 
  -9  35   3        8.33        7.41      6.20 o 
  -8  35   3      192.73      176.47     14.73 o 
  -7  35   3        9.20       12.22      2.41 o 
  -6  35   3        0.00        4.93      2.53 o 
  -5  35   3       17.76       17.18      2.39 o 
  -4  35   3      419.34      408.82      8.81 o 
  -3  35   3       45.27       49.24      2.99 o 
  -2  35   3       36.23       28.41      2.46 o 
  -1  35   3       94.54       97.95      4.06 o 
   0  35   3       72.58       68.77      2.52 o 
   1  35   3        3.26        1.84      1.17 o 
   2  35   3       59.47       64.62      3.34 o 
   3  35   3        2.06        2.93      1.72 o 
   4  35   3       53.06       65.74      6.62 o 
   5  35   3       51.85       57.73      5.02 o 
   6  35   3      138.44      151.34     10.25 o 
   7  35   3        0.94       -1.24      3.42 o 
   8  35   3        0.54        2.75      3.51 o 
  -9  36   3       52.56       65.34     11.96 o 
  -8  36   3        5.63        3.26      3.22 o 
  -7  36   3       28.68       36.08      4.67 o 
  -6  36   3        0.03        4.60      3.24 o 
  -5  36   3      348.52      337.97      8.16 o 
  -4  36   3        0.87        1.58      1.36 o 
  -3  36   3       47.43       52.97      3.42 o 
  -2  36   3        9.93       11.02      1.73 o 
  -1  36   3       30.97       24.06      2.53 o 
   0  36   3      161.78      160.89      3.83 o 
   1  36   3        9.02        8.19      1.58 o 
   2  36   3      162.36      150.28      4.95 o 
   3  36   3       85.07       94.23      4.36 o 
   4  36   3      168.21      167.53      7.73 o 
   5  36   3       63.19       65.34      5.38 o 
   6  36   3        2.52       10.94      4.80 o 
   7  36   3       51.35       54.81      8.92 o 
  -9  37   3        4.09        0.06      4.74 o 
  -8  37   3       13.98       12.71      6.67 o 
  -7  37   3       15.92       19.44      4.28 o 
  -6  37   3        2.39        4.40      3.86 o 
  -5  37   3       45.94       55.38      3.92 o 
  -4  37   3      109.25      104.18      4.45 o 
  -3  37   3        0.23        0.71      1.15 o 
  -2  37   3       26.31       20.79      2.27 o 
  -1  37   3       67.01       62.00      3.62 o 
   0  37   3      151.10      155.22      3.98 o 
   1  37   3      101.02       94.21      3.61 o 
   2  37   3        5.13        5.70      1.87 o 
   3  37   3       61.92       75.21      6.58 o 
   4  37   3       55.32       60.63     10.77 o 
   5  37   3        5.40        6.06      2.35 o 
   6  37   3       16.14       29.53     10.24 o 
   7  37   3       26.55       30.93      7.11 o 
  -9  38   3       13.29       18.19      7.69 o 
  -8  38   3       35.89       31.51      9.14 o 
  -7  38   3       21.37       18.48      3.97 o 
  -6  38   3       12.52       16.22      3.58 o 
  -5  38   3      159.44      148.60      5.51 o 
  -4  38   3       58.07       48.91      3.99 o 
  -3  38   3        6.54        5.75      1.53 o 
  -2  38   3       20.22       20.70      2.49 o 
  -1  38   3        0.89        2.68      1.46 o 
   0  38   3      196.00      187.03      5.22 o 
   1  38   3      156.70      154.76      5.65 o 
   2  38   3        5.23        9.55      1.96 o 
   3  38   3       61.92       70.39      4.35 o 
   4  38   3      317.13      323.47     15.05 o 
   5  38   3       51.25       45.06      7.34 o 
   6  38   3       14.57       22.80      4.59 o 
   7  38   3        0.41        3.82      4.02 o 
  -8  39   3        1.16       -1.29      4.49 o 
  -7  39   3        4.76        3.47      3.13 o 
  -6  39   3       25.93       26.58      3.77 o 
  -5  39   3      117.64      130.28      5.83 o 
  -4  39   3       76.92       70.11      4.38 o 
  -3  39   3       56.86       65.78      4.30 o 
  -2  39   3        2.83        2.03      1.35 o 
  -1  39   3      166.67      167.51      5.47 o 
   0  39   3       27.02       29.90      4.03 o 
   1  39   3      236.75      233.24      7.10 o 
   2  39   3       47.42       46.29      3.71 o 
   3  39   3      117.59      126.84      8.15 o 
   4  39   3      142.69      153.93      8.49 o 
   5  39   3        0.19        0.51      3.02 o 
   6  39   3      175.22      189.73     10.11 o 
   7  39   3      216.92      250.95     15.96 o 
  -8  40   3       27.76       28.87      8.90 o 
  -7  40   3        7.96        9.26      4.28 o 
  -6  40   3        1.69        2.54      2.10 o 
  -5  40   3       42.28       43.23      4.20 o 
  -4  40   3        8.51       12.15      3.23 o 
  -3  40   3       86.01       89.29      5.10 o 
  -2  40   3       61.43       72.21      4.47 o 
  -1  40   3        6.68        8.30      1.77 o 
   0  40   3        2.33        3.05      1.46 o 
   1  40   3       15.98       19.79      2.45 o 
   2  40   3       28.90       31.14      3.13 o 
   3  40   3      279.08      277.19      8.72 o 
   4  40   3       65.59       74.71      6.88 o 
   5  40   3        3.58        5.32      4.08 o 
   6  40   3        3.29       16.26      5.36 o 
  -8  41   3       14.57       13.68      7.23 o 
  -7  41   3       27.26       26.00      8.60 o 
  -6  41   3        4.71        4.62      2.80 o 
  -5  41   3       17.73       17.74      3.06 o 
  -4  41   3       75.47       67.89      5.04 o 
  -3  41   3       18.94       22.42      2.46 o 
  -2  41   3       31.20       34.45      3.17 o 
  -1  41   3        4.32        4.93      1.57 o 
   0  41   3       30.07       32.42      3.15 o 
   1  41   3       64.23       85.02      7.63 o 
   2  41   3       45.82       53.52      4.72 o 
   3  41   3       12.74       13.10      3.39 o 
   4  41   3        0.89        5.15      9.20 o 
   5  41   3       12.96       14.75      3.89 o 
  -7  42   3        0.05        6.19      6.07 o 
  -6  42   3       32.56       42.02      7.61 o 
  -5  42   3      135.46      141.40      7.07 o 
  -4  42   3       35.02       41.23      4.04 o 
  -3  42   3        1.52        6.18      2.11 o 
  -2  42   3        2.83        2.22      1.44 o 
  -1  42   3        8.55        7.53      1.83 o 
   0  42   3        0.57        2.33      1.34 o 
   1  42   3        3.81        9.26      2.04 o 
   2  42   3       25.63       35.70      4.01 o 
   3  42   3       29.89       36.90      6.43 o 
   4  42   3       49.42       48.74      8.03 o 
   5  42   3       34.21       39.62      9.03 o 
  -7  43   3       41.48       37.98     10.38 o 
  -6  43   3       60.56       69.27      9.48 o 
  -5  43   3        4.03        5.32      2.24 o 
  -4  43   3       12.24       13.36      2.88 o 
  -3  43   3      198.64      193.92      7.43 o 
  -2  43   3        0.73        1.25      1.66 o 
  -1  43   3        0.08        3.02      1.44 o 
   0  43   3        0.50        2.88      1.96 o 
   1  43   3       98.80      116.47     10.92 o 
   2  43   3        0.15        0.13      1.91 o 
   3  43   3        3.80        4.06      4.56 o 
   4  43   3       94.43       95.32     12.52 o 
   5  43   3       53.50       77.82     10.12 o 
  -7  44   3       37.41       24.82      9.18 o 
  -6  44   3        3.57        6.44      5.94 o 
  -5  44   3       45.90       50.74      5.71 o 
  -4  44   3       40.02       40.98      8.97 o 
  -3  44   3       23.66       28.02      3.49 o 
  -2  44   3       65.91       63.93      5.45 o 
  -1  44   3        9.03       18.73      4.87 o 
   0  44   3        8.99       10.07      2.58 o 
   1  44   3        2.98        0.07      2.97 o 
   2  44   3        2.03        1.96      2.07 o 
   3  44   3       19.96       21.06      7.66 o 
   4  44   3       12.37       12.51      5.74 o 
  -6  45   3        0.09       -1.91      6.59 o 
  -5  45   3       89.16       97.61      9.02 o 
  -4  45   3       18.72       21.15      3.48 o 
  -3  45   3        1.93        5.63      2.23 o 
  -2  45   3        0.02        3.91      2.32 o 
  -1  45   3        8.00        6.77      2.46 o 
   0  45   3       25.70       23.60      3.79 o 
   1  45   3       15.57       10.27      3.56 o 
   2  45   3        1.49        2.29      2.45 o 
   3  45   3       97.33      116.29      9.30 o 
  -6  46   3       49.81       60.64     12.72 o 
  -5  46   3       29.01       31.70      6.45 o 
  -4  46   3       12.54       27.54      7.98 o 
  -3  46   3       77.38       76.88      5.83 o 
  -2  46   3       56.95       67.18     10.00 o 
  -1  46   3        0.16       -0.15      1.99 o 
   0  46   3        0.83        5.95      2.99 o 
   1  46   3       86.67       88.56      6.96 o 
   2  46   3        9.94       10.69      7.19 o 
   3  46   3        0.00       -2.72      5.69 o 
   4  46   3      137.84      187.81     15.70 o 
  -5  47   3       60.32       64.71      9.19 o 
  -4  47   3       29.71       15.56      7.69 o 
  -3  47   3       61.00       78.47     13.18 o 
  -2  47   3      177.34      198.88     21.27 o 
  -1  47   3        2.51       -1.63      2.06 o 
   0  47   3        7.62        7.17      4.10 o 
   1  47   3       38.52       48.17      7.88 o 
   2  47   3        9.37        5.47      6.67 o 
   3  47   3        5.61       -0.55      6.23 o 
  -5  48   3       54.11       73.29     18.80 o 
  -4  48   3       31.38        7.49      7.07 o 
  -3  48   3       69.53       75.73      9.31 o 
  -2  48   3      142.87      163.07     11.08 o 
  -1  48   3       16.58       19.87      3.83 o 
   0  48   3       73.01       93.84     14.44 o 
   1  48   3        2.45        4.82      6.60 o 
   2  48   3       10.26        3.14      6.73 o 
   3  48   3        0.37        2.15      6.18 o 
  -4  49   3        3.47       -1.00      4.63 o 
  -3  49   3       14.65       32.96      7.13 o 
  -2  49   3       97.94      105.52     13.59 o 
  -1  49   3       15.98       10.57      4.89 o 
   0  49   3        0.00       -2.12      6.23 o 
   1  49   3       38.40      102.47     12.03 o 
   2  49   3       96.65       76.38     14.79 o 
  -3  50   3      163.53      196.92     10.35 o 
  -2  50   3      230.10      219.83     19.72 o 
  -1  50   3        5.27       -2.82      3.51 o 
   0  50   3        5.24       26.87     17.78 o 
   1  50   3       55.94       83.86     15.79 o 
  -1  51   3       56.44       44.75     11.97 o 
   0  51   3        0.52       19.57     14.46 o 
 -13   0   4        7.19        9.14      4.91 o 
 -12   0   4        0.05       -1.94      2.57 o 
 -11   0   4       11.35        9.31      4.95 o 
 -10   0   4       50.23       56.40      3.13 o 
  -9   0   4      541.10      521.92      9.22 o 
  -8   0   4        0.58        0.82      1.06 o 
  -7   0   4       25.12       19.32      1.98 o 
  -6   0   4      564.17      535.50      7.53 o 
  -5   0   4      553.23      572.88      7.78 o 
  -4   0   4       98.52      107.22      2.78 o 
  -3   0   4     3002.15     3097.11     27.91 o 
  -2   0   4        0.60       -0.09      0.59 o 
  -1   0   4     9661.99     9924.58     94.13 o 
   0   0   4     1129.75     1237.89     12.41 o 
   1   0   4     1805.81     2007.60     20.49 o 
   2   0   4       23.47       22.63      1.92 o 
   3   0   4      588.40      551.46     12.00 o 
   4   0   4       49.33       41.52      3.19 o 
   5   0   4     2133.28     1767.85     22.18 o 
   6   0   4      100.44      106.56      4.67 o 
   7   0   4      495.26      461.10     10.71 o 
   8   0   4      707.38      683.04     18.91 o 
   9   0   4       92.75       86.02      6.82 o 
  10   0   4      158.71      160.90      9.86 o 
 -13   1   4       85.00       91.71      8.74 o 
 -12   1   4        0.98        0.71      2.16 o 
 -11   1   4       33.08       42.30      4.90 o 
 -10   1   4        3.14        4.30      1.22 o 
  -9   1   4        0.93        3.31      1.26 o 
  -8   1   4      154.01      158.30      3.09 o 
  -7   1   4       16.95       15.61      1.27 o 
  -6   1   4     1244.49     1175.98     10.11 o 
  -5   1   4      119.92      124.26      2.16 o 
  -4   1   4       32.91       33.97      1.31 o 
  -3   1   4       56.25       65.36      1.54 o 
  -2   1   4     1194.59     1298.10      9.23 o 
  -1   1   4      385.22      367.89      3.50 o 
   0   1   4      174.54      193.34      2.25 o 
   1   1   4       29.79       27.62      1.04 o 
   2   1   4       29.44       34.90      1.44 o 
   3   1   4        0.85        1.45      1.36 o 
   4   1   4      216.64      181.36      3.83 o 
   5   1   4      116.25      101.95      3.47 o 
   6   1   4      133.57      123.47      3.67 o 
   7   1   4       43.52       54.24      3.24 o 
   8   1   4       10.37       13.08      3.83 o 
   9   1   4       94.63       97.11      5.05 o 
  10   1   4       32.51       34.95      4.77 o 
 -13   2   4        7.22        7.33      3.35 o 
 -12   2   4        4.30        4.40      2.67 o 
 -11   2   4        7.80       11.51      2.28 o 
 -10   2   4        0.31        0.86      0.93 o 
  -9   2   4       27.81       31.75      1.87 o 
  -8   2   4      168.40      156.06      2.87 o 
  -7   2   4     1059.01     1032.41      9.07 o 
  -6   2   4      102.91      106.30      2.29 o 
  -5   2   4      267.84      255.01      3.11 o 
  -4   2   4       76.36       89.32      1.84 o 
  -3   2   4        4.10        4.11      0.60 o 
  -2   2   4      782.45      854.72      6.98 o 
  -1   2   4     1119.88     1207.43      8.83 o 
   0   2   4      468.11      497.29      4.24 o 
   1   2   4       10.47        5.22      0.55 o 
   2   2   4      614.17      603.04      5.95 o 
   3   2   4      135.51      104.95      3.47 o 
   4   2   4       84.47       79.95      2.96 o 
   5   2   4      179.30      171.70      3.56 o 
   6   2   4        5.03        3.63      1.60 o 
   7   2   4        0.01        0.40      0.99 o 
   8   2   4      273.97      265.09      7.23 o 
   9   2   4       18.95       19.83      3.10 o 
  10   2   4       16.21       14.65      3.56 o 
 -13   3   4       22.72       20.83      4.36 o 
 -12   3   4       62.91       62.49      6.66 o 
 -11   3   4       16.03       20.22      5.75 o 
 -10   3   4      436.79      448.59      6.52 o 
  -9   3   4       25.07       22.89      1.63 o 
  -8   3   4       82.53       85.32      2.17 o 
  -7   3   4      496.55      471.86      5.65 o 
  -6   3   4      248.74      254.65      3.70 o 
  -5   3   4       70.05       77.02      1.64 o 
  -4   3   4      122.60      113.67      1.99 o 
  -3   3   4     2315.30     2397.91     16.17 o 
  -2   3   4      140.51      138.78      1.90 o 
  -1   3   4      438.63      481.65      4.61 o 
   0   3   4      890.99      945.15      7.45 o 
   1   3   4     1139.19     1189.94      9.69 o 
   2   3   4       88.01      108.31      2.00 o 
   3   3   4      148.46      147.96      3.42 o 
   4   3   4       81.35       70.86      3.13 o 
   5   3   4      157.21      146.69      4.60 o 
   6   3   4      194.19      167.90      5.51 o 
   7   3   4       26.63       25.24      2.17 o 
   8   3   4      122.68      135.73      6.15 o 
   9   3   4       33.45       33.58      4.63 o 
  10   3   4       45.90       47.25      5.39 o 
 -12   4   4        9.02        9.71      3.25 o 
 -11   4   4       52.44       51.60      5.88 o 
 -10   4   4        3.53        5.87      1.22 o 
  -9   4   4      254.64      250.94      4.11 o 
  -8   4   4       14.93       18.75      1.31 o 
  -7   4   4       72.99       76.56      2.75 o 
  -6   4   4        7.37        9.71      1.15 o 
  -5   4   4      530.51      543.04      5.05 o 
  -4   4   4     2150.46     2309.35     15.08 o 
  -3   4   4      254.01      268.20      2.78 o 
  -2   4   4      741.69      761.72      6.06 o 
  -1   4   4      234.82      284.00      3.19 o 
   0   4   4      131.37      146.73      1.83 o 
   1   4   4        3.11        0.92      0.31 o 
   2   4   4        0.50        1.95      0.60 o 
   3   4   4      502.02      495.45      6.72 o 
   4   4   4       31.81       43.63      2.07 o 
   5   4   4       41.14       33.33      2.99 o 
   6   4   4        2.30        0.87      1.07 o 
   7   4   4        7.50        8.36      1.51 o 
   8   4   4      146.68      147.76      8.67 o 
   9   4   4        3.22        5.60      3.17 o 
  10   4   4       22.29       23.02      4.11 o 
 -12   5   4      129.41      131.39      8.14 o 
 -11   5   4       32.22       30.89      4.73 o 
 -10   5   4      111.98      114.64      3.42 o 
  -9   5   4      108.26      104.36      3.08 o 
  -8   5   4       31.23       30.99      1.63 o 
  -7   5   4      487.21      436.76      5.24 o 
  -6   5   4       23.21       25.16      1.94 o 
  -5   5   4        8.82        6.51      0.70 o 
  -4   5   4     1684.09     1645.79     11.18 o 
  -3   5   4      514.63      577.60      4.83 o 
  -2   5   4      924.46     1006.03      7.53 o 
  -1   5   4        1.73        2.14      0.47 o 
   0   5   4      255.76      308.50      3.28 o 
   1   5   4       51.36       49.44      1.07 o 
   2   5   4       45.75       51.68      1.49 o 
   3   5   4      222.23      243.18      4.39 o 
   4   5   4      404.06      360.34      6.70 o 
   5   5   4        9.66       11.36      1.82 o 
   6   5   4       27.11       16.19      1.91 o 
   7   5   4        1.12       -0.01      1.33 o 
   8   5   4        9.86       11.92      3.11 o 
   9   5   4        7.62       15.37      4.53 o 
  10   5   4        3.08        8.21      3.10 o 
 -12   6   4        2.12        2.43      2.54 o 
 -11   6   4       14.72       14.24      3.47 o 
 -10   6   4       61.45       66.45      2.92 o 
  -9   6   4        7.06        8.37      1.35 o 
  -8   6   4      124.57      116.15      2.62 o 
  -7   6   4       10.80       15.43      1.14 o 
  -6   6   4       91.13       93.67      2.03 o 
  -5   6   4       27.11       33.94      1.27 o 
  -4   6   4      401.67      443.88      3.87 o 
  -3   6   4     1294.86     1412.04      9.65 o 
  -2   6   4     4255.29     4502.09     27.87 o 
  -1   6   4     2598.39     2709.80     18.98 o 
   0   6   4      178.44      159.38      1.95 o 
   1   6   4        4.19        5.09      0.54 o 
   2   6   4      115.93      124.83      2.34 o 
   3   6   4      174.47      170.51      3.62 o 
   4   6   4      107.10      119.29      4.49 o 
   5   6   4      174.55      170.38      4.38 o 
   6   6   4       41.76       39.32      2.73 o 
   7   6   4      124.97      128.93      4.10 o 
   8   6   4       96.15       98.27      5.39 o 
   9   6   4       80.65       73.05      5.89 o 
  10   6   4        1.26        1.29      2.41 o 
 -12   7   4      172.23      164.62      9.09 o 
 -11   7   4        0.28        0.38      1.94 o 
 -10   7   4      218.56      211.52      4.90 o 
  -9   7   4      285.79      287.73      4.68 o 
  -8   7   4        0.15        1.54      0.93 o 
  -7   7   4       65.41       68.51      2.09 o 
  -6   7   4        4.59        3.59      0.83 o 
  -5   7   4      467.16      465.04      5.05 o 
  -4   7   4      486.18      491.18      4.16 o 
  -3   7   4      258.77      303.66      3.18 o 
  -2   7   4      147.84      130.18      2.01 o 
  -1   7   4      311.39      349.53      3.48 o 
   0   7   4      489.15      489.42      4.26 o 
   1   7   4        0.71        0.26      0.34 o 
   2   7   4      107.20      117.24      2.12 o 
   3   7   4      560.72      514.43      7.96 o 
   4   7   4       27.84       31.77      2.03 o 
   5   7   4        6.69       11.37      1.74 o 
   6   7   4      255.13      257.37      5.38 o 
   7   7   4        4.77       10.18      1.95 o 
   8   7   4       38.59       35.82      3.42 o 
   9   7   4       52.90       57.96      5.77 o 
  10   7   4       11.95       13.17      3.35 o 
 -12   8   4      118.64      130.99      8.11 o 
 -11   8   4       37.66       37.64      6.44 o 
 -10   8   4       37.47       37.22      2.51 o 
  -9   8   4      311.85      302.13      4.76 o 
  -8   8   4      203.74      191.46      3.57 o 
  -7   8   4      188.75      165.61      3.34 o 
  -6   8   4      123.66      112.99      2.75 o 
  -5   8   4        0.04        1.01      0.49 o 
  -4   8   4      720.90      723.05      5.23 o 
  -3   8   4      902.48      882.36      6.38 o 
  -2   8   4       87.16      114.30      1.84 o 
  -1   8   4     1004.53     1132.17      7.86 o 
   0   8   4       40.08       51.35      1.12 o 
   1   8   4      680.47      705.85      5.84 o 
   2   8   4        1.85        1.61      0.68 o 
   3   8   4       34.05       41.95      2.45 o 
   4   8   4      220.23      170.03      4.10 o 
   5   8   4      117.65      107.14      3.47 o 
   6   8   4      229.24      224.58      5.02 o 
   7   8   4       21.01       18.39      2.76 o 
   8   8   4        9.70       10.83      2.13 o 
   9   8   4        7.90        9.24      4.09 o 
  10   8   4       19.03       17.45      5.69 o 
 -12   9   4       68.97       75.19      7.32 o 
 -11   9   4       41.77       41.80      4.15 o 
 -10   9   4      146.10      151.53      5.58 o 
  -9   9   4       60.02       75.15      3.61 o 
  -8   9   4       26.53       27.63      1.77 o 
  -7   9   4       31.80       39.95      1.88 o 
  -6   9   4      401.05      381.59      4.51 o 
  -5   9   4      123.78      152.56      2.66 o 
  -4   9   4      742.53      797.75      5.94 o 
  -3   9   4      188.56      198.18      2.36 o 
  -2   9   4      350.18      397.15      3.99 o 
  -1   9   4      472.34      535.43      4.63 o 
   0   9   4      363.54      370.24      3.46 o 
   1   9   4       11.16       14.04      0.76 o 
   2   9   4       10.81       18.85      1.08 o 
   3   9   4      793.13      711.44     11.98 o 
   4   9   4        6.47        9.92      1.49 o 
   5   9   4       20.78       17.98      2.00 o 
   6   9   4       19.86       23.63      2.18 o 
   7   9   4       50.42       68.22      3.47 o 
   8   9   4        6.64       10.20      3.09 o 
   9   9   4      136.11      142.34     11.19 o 
  10   9   4       23.94       19.79      4.88 o 
 -12  10   4        8.52       15.51      3.76 o 
 -11  10   4       10.90        7.00      2.25 o 
 -10  10   4       27.85       27.53      3.00 o 
  -9  10   4       37.16       37.42      2.23 o 
  -8  10   4       16.25       16.53      1.37 o 
  -7  10   4      352.71      315.08      4.99 o 
  -6  10   4      101.70       92.80      2.07 o 
  -5  10   4      103.16      110.28      2.27 o 
  -4  10   4      189.39      175.73      2.23 o 
  -3  10   4       67.11       77.16      1.60 o 
  -2  10   4        6.89        4.89      0.61 o 
  -1  10   4      397.53      401.58      3.62 o 
   0  10   4       23.42       27.61      0.93 o 
   1  10   4      155.01      157.77      2.20 o 
   2  10   4       36.19       36.89      1.77 o 
   3  10   4     1473.63     1371.77     15.50 o 
   4  10   4      212.01      187.53      4.69 o 
   5  10   4      221.50      208.96      8.63 o 
   6  10   4       17.11       21.35      1.94 o 
   7  10   4       53.46       58.30      3.29 o 
   8  10   4        4.83        2.91      1.88 o 
   9  10   4       10.70       11.48      2.78 o 
  10  10   4        1.32        0.85      3.15 o 
 -12  11   4       49.89       50.84      6.13 o 
 -11  11   4        0.02       -0.01      1.71 o 
 -10  11   4      234.50      228.16      8.55 o 
  -9  11   4      201.30      194.87      6.19 o 
  -8  11   4       81.63       86.22      2.70 o 
  -7  11   4       15.64       16.13      1.29 o 
  -6  11   4       77.62       75.09      2.07 o 
  -5  11   4     1939.95     1892.87     14.70 o 
  -4  11   4      473.48      474.42      4.48 o 
  -3  11   4        1.03        3.63      0.57 o 
  -2  11   4      171.35      197.63      2.65 o 
  -1  11   4        0.06        2.48      0.45 o 
   0  11   4      138.43      128.73      1.92 o 
   1  11   4        0.19        2.58      0.41 o 
   2  11   4       12.88       13.00      1.20 o 
   3  11   4     1495.06     1384.13     19.72 o 
   4  11   4       45.02       43.05      2.50 o 
   5  11   4       41.04       48.14      3.56 o 
   6  11   4      230.65      222.39      6.24 o 
   7  11   4      210.75      197.01      5.51 o 
   8  11   4       81.16       89.09      3.97 o 
   9  11   4        0.36        0.89      2.33 o 
  10  11   4       15.09       14.78      4.56 o 
 -12  12   4       19.54       15.41      3.90 o 
 -11  12   4       16.13       18.17      2.57 o 
 -10  12   4       78.10       80.42      5.24 o 
  -9  12   4      155.82      143.22      3.93 o 
  -8  12   4        0.18       -0.48      0.79 o 
  -7  12   4       91.72       94.07      2.63 o 
  -6  12   4      205.89      186.85      3.58 o 
  -5  12   4      157.11      135.19      2.89 o 
  -4  12   4      121.99      109.85      1.84 o 
  -3  12   4      836.80      753.15      6.66 o 
  -2  12   4      506.25      534.39      4.83 o 
  -1  12   4      100.10      103.12      1.72 o 
   0  12   4       58.65       49.69      1.29 o 
   1  12   4       10.50       10.63      0.71 o 
   2  12   4     1473.93     1322.71     15.10 o 
   3  12   4      742.11      696.06     10.08 o 
   4  12   4       61.85       51.84      3.85 o 
   5  12   4        3.09        1.84      1.32 o 
   6  12   4        1.33        1.58      1.39 o 
   7  12   4       12.23        8.73      1.84 o 
   8  12   4       18.15       15.23      2.57 o 
   9  12   4        0.00       -0.64      2.09 o 
  10  12   4        0.63        3.97      3.38 o 
 -12  13   4        0.02       -0.04      2.22 o 
 -11  13   4        7.81        6.86      2.26 o 
 -10  13   4       93.82       95.63      6.37 o 
  -9  13   4       42.20       48.88      3.37 o 
  -8  13   4       40.69       39.21      2.45 o 
  -7  13   4       49.08       50.04      2.27 o 
  -6  13   4        0.55        1.47      0.65 o 
  -5  13   4       90.69       94.22      2.44 o 
  -4  13   4      157.83      136.79      2.15 o 
  -3  13   4       27.41       22.75      1.19 o 
  -2  13   4       22.34       45.52      1.47 o 
  -1  13   4        0.22        1.48      0.49 o 
   0  13   4        8.24        3.52      0.55 o 
   1  13   4      117.44      109.20      1.92 o 
   2  13   4       11.45       14.54      1.30 o 
   3  13   4        1.93        2.25      0.84 o 
   4  13   4       18.27       16.37      2.31 o 
   5  13   4        5.79        3.12      1.68 o 
   6  13   4        0.11        1.31      1.62 o 
   7  13   4        4.03        4.09      1.64 o 
   8  13   4        7.90        7.35      2.08 o 
   9  13   4        3.00        3.04      2.49 o 
  10  13   4        1.19        4.77      3.49 o 
 -12  14   4       15.14       17.92      4.00 o 
 -11  14   4        3.59        1.15      1.80 o 
 -10  14   4       33.79       31.67      3.59 o 
  -9  14   4      283.52      298.96      6.47 o 
  -8  14   4        0.74        1.68      0.98 o 
  -7  14   4       80.35       77.97      2.45 o 
  -6  14   4       72.82       73.93      2.17 o 
  -5  14   4      252.22      268.77      4.28 o 
  -4  14   4       69.85       71.33      1.69 o 
  -3  14   4     1495.29     1502.61     13.43 o 
  -2  14   4       20.92       33.65      1.27 o 
  -1  14   4      161.15      174.58      2.63 o 
   0  14   4      271.03      254.93      3.63 o 
   1  14   4       15.25       12.04      0.88 o 
   2  14   4     1098.21     1059.31     11.09 o 
   3  14   4     1217.72     1161.47     14.79 o 
   4  14   4      321.98      278.64      7.61 o 
   5  14   4       17.92       17.68      3.06 o 
   6  14   4       16.17       15.16      2.29 o 
   7  14   4        4.57        3.01      1.57 o 
   8  14   4        5.70        5.24      1.79 o 
   9  14   4        6.91        5.17      2.73 o 
  10  14   4        6.85        6.39      3.79 o 
 -12  15   4      179.00      179.36      9.55 o 
 -11  15   4       38.16       37.43      4.08 o 
 -10  15   4        0.27        1.75      2.42 o 
  -9  15   4      227.52      242.31      9.70 o 
  -8  15   4        0.74        1.66      1.31 o 
  -7  15   4       58.13       69.72      2.33 o 
  -6  15   4       64.57       65.07      2.10 o 
  -5  15   4      818.69      757.56      8.85 o 
  -4  15   4       21.62       23.24      1.14 o 
  -3  15   4      124.91      111.44      2.18 o 
  -2  15   4      366.70      334.09      3.96 o 
  -1  15   4        0.69        1.26      0.59 o 
   0  15   4        0.10        0.24      0.40 o 
   1  15   4       84.94       78.57      1.80 o 
   2  15   4        1.43        5.85      1.10 o 
   3  15   4      464.22      415.52      8.05 o 
   4  15   4       41.48       29.43      4.39 o 
   5  15   4       61.35       66.19      4.45 o 
   6  15   4       43.66       53.87      3.68 o 
   7  15   4      169.34      173.02      5.31 o 
   8  15   4        0.12       -0.65      1.57 o 
   9  15   4        0.35       -2.17      2.55 o 
  10  15   4        8.06       12.20      4.24 o 
 -12  16   4       61.09       66.11      9.92 o 
 -11  16   4        2.77        2.60      2.01 o 
 -10  16   4       18.48       17.16      2.78 o 
  -9  16   4       80.76       79.29      4.65 o 
  -8  16   4      101.31       98.36      3.41 o 
  -7  16   4        0.18        0.99      0.82 o 
  -6  16   4      365.59      333.65      4.88 o 
  -5  16   4       25.67       28.34      1.58 o 
  -4  16   4       20.69       16.95      1.25 o 
  -3  16   4      303.81      301.81      3.71 o 
  -2  16   4      509.32      510.17      5.45 o 
  -1  16   4        0.68        1.54      0.51 o 
   0  16   4      143.22      147.58      2.16 o 
   1  16   4        5.83        5.99      0.71 o 
   2  16   4      553.64      512.73      6.75 o 
   3  16   4       44.06       53.90      3.26 o 
   4  16   4       28.35       25.39      3.35 o 
   5  16   4       40.31       40.67      3.71 o 
   6  16   4      368.31      346.56      8.20 o 
   7  16   4       83.10       90.97      4.10 o 
   8  16   4       87.67       90.29      4.32 o 
   9  16   4        0.48        0.60      3.00 o 
  10  16   4       93.41      102.24      8.89 o 
 -12  17   4       49.56       58.58      9.44 o 
 -11  17   4      182.11      181.78      7.36 o 
 -10  17   4        1.91        2.61      1.57 o 
  -9  17   4       12.27       14.13      3.66 o 
  -8  17   4      307.53      293.72      6.81 o 
  -7  17   4      129.72      124.87      3.16 o 
  -6  17   4      584.67      506.79      6.33 o 
  -5  17   4        9.03       14.09      1.38 o 
  -4  17   4      182.83      192.92      3.46 o 
  -3  17   4      954.02      869.43      7.86 o 
  -2  17   4       25.45       24.47      1.69 o 
  -1  17   4      238.23      269.09      3.37 o 
   0  17   4      684.00      730.25      6.06 o 
   1  17   4       59.70       64.28      1.67 o 
   2  17   4       11.58        5.54      1.04 o 
   3  17   4     1275.56     1177.36     15.33 o 
   4  17   4        9.24       14.40      2.80 o 
   5  17   4       71.56       70.01      5.60 o 
   6  17   4        3.31        3.57      1.65 o 
   7  17   4       41.19       40.17      3.23 o 
   8  17   4        3.65        6.41      2.16 o 
   9  17   4       32.91       34.58      5.81 o 
  10  17   4        2.82        2.92      3.49 o 
 -12  18   4      128.76      144.42     12.48 o 
 -11  18   4       21.22       21.06      3.99 o 
 -10  18   4       65.43       71.42      4.79 o 
  -9  18   4       63.45       76.47      6.49 o 
  -8  18   4        1.64        2.25      2.46 o 
  -7  18   4       42.22       46.00      2.70 o 
  -6  18   4       58.88       69.60      2.33 o 
  -5  18   4      306.04      316.46      4.88 o 
  -4  18   4      127.86      124.12      2.78 o 
  -3  18   4      492.69      457.99      5.08 o 
  -2  18   4      900.06      859.55      7.20 o 
  -1  18   4       36.77       38.75      1.23 o 
   0  18   4      102.52      111.62      1.94 o 
   1  18   4       23.22       48.52      1.81 o 
   2  18   4        4.44        3.43      0.78 o 
   3  18   4      516.47      493.18     11.31 o 
   4  18   4       97.22       94.58      5.52 o 
   5  18   4      110.51       99.08      4.72 o 
   6  18   4       77.21       77.53      4.48 o 
   7  18   4       78.21       82.19      3.91 o 
   8  18   4        1.47        0.54      2.26 o 
   9  18   4       80.41       76.28      8.28 o 
 -12  19   4       76.19       72.43     10.60 o 
 -11  19   4       33.28       29.93      4.75 o 
 -10  19   4      390.27      395.36     26.38 o 
  -9  19   4       13.35       17.83      2.56 o 
  -8  19   4       34.51       33.54      2.77 o 
  -7  19   4        5.82        6.51      1.14 o 
  -6  19   4        0.53        3.22      1.00 o 
  -5  19   4      122.73      130.35      3.24 o 
  -4  19   4      574.54      571.36      7.27 o 
  -3  19   4     1150.88     1115.15     10.04 o 
  -2  19   4        9.76        9.06      0.76 o 
  -1  19   4       16.44       10.57      0.82 o 
   0  19   4      208.31      220.67      2.87 o 
   1  19   4       17.08       13.90      1.22 o 
   2  19   4      233.04      213.08      3.99 o 
   3  19   4      190.24      192.77      8.18 o 
   4  19   4      232.06      208.23      6.89 o 
   5  19   4       27.97       19.55      2.79 o 
   6  19   4       53.04       56.64      4.48 o 
   7  19   4       30.48       30.43      3.23 o 
   8  19   4        2.10        6.61      3.14 o 
   9  19   4       57.29       65.74      7.86 o 
 -12  20   4        3.71        4.73      4.19 o 
 -11  20   4       50.75       53.39      6.52 o 
 -10  20   4       26.95       30.63      4.72 o 
  -9  20   4        6.97        7.89      2.19 o 
  -8  20   4        6.98        4.56      1.20 o 
  -7  20   4       23.99       26.82      1.92 o 
  -6  20   4      293.00      292.18      5.40 o 
  -5  20   4      542.32      471.36      6.38 o 
  -4  20   4       19.90       17.42      1.72 o 
  -3  20   4       12.14       17.71      1.27 o 
  -2  20   4     2329.38     2236.76     16.73 o 
  -1  20   4      230.72      214.33      2.97 o 
   0  20   4      101.11       84.41      1.87 o 
   1  20   4      382.52      338.40      4.59 o 
   2  20   4        3.07        4.10      0.83 o 
   3  20   4      278.64      273.54      5.89 o 
   4  20   4       70.84       67.37      4.57 o 
   5  20   4       30.35       28.07      3.17 o 
   6  20   4        0.00        1.52      1.48 o 
   7  20   4        1.13        0.16      1.61 o 
   8  20   4      186.48      184.40      8.58 o 
   9  20   4       27.22       29.75      5.78 o 
 -11  21   4       14.47       11.02      4.76 o 
 -10  21   4      210.67      221.63     13.92 o 
  -9  21   4       18.78       19.49      3.91 o 
  -8  21   4      110.07      112.31      3.85 o 
  -7  21   4       39.61       42.50      2.40 o 
  -6  21   4      468.47      431.50      6.85 o 
  -5  21   4       14.51       13.34      1.45 o 
  -4  21   4       15.12        5.18      1.59 o 
  -3  21   4      232.06      231.03      3.86 o 
  -2  21   4      115.20      120.75      2.55 o 
  -1  21   4        5.57       10.76      1.07 o 
   0  21   4        0.04        0.57      0.56 o 
   1  21   4       64.80       49.22      1.86 o 
   2  21   4        0.45       -0.79      0.79 o 
   3  21   4      209.60      211.75      8.55 o 
   4  21   4      283.42      270.01      8.91 o 
   5  21   4       15.07       10.42      2.24 o 
   6  21   4        1.95        3.46      1.53 o 
   7  21   4        7.07        7.98      2.15 o 
   8  21   4      102.94      113.28      6.96 o 
   9  21   4        0.74       -0.14      3.30 o 
 -11  22   4       67.90       68.03      9.74 o 
 -10  22   4        7.25        6.56      2.38 o 
  -9  22   4      256.02      251.52      7.80 o 
  -8  22   4        4.12        9.05      2.90 o 
  -7  22   4      196.29      183.74      4.19 o 
  -6  22   4       13.04       12.44      1.75 o 
  -5  22   4      150.12      151.96      4.22 o 
  -4  22   4      542.12      490.87      9.24 o 
  -3  22   4       93.47       87.07      2.37 o 
  -2  22   4       10.75       19.17      1.54 o 
  -1  22   4       12.25        6.02      0.90 o 
   0  22   4      139.88      128.98      2.48 o 
   1  22   4       45.22       44.84      1.81 o 
   2  22   4       84.40       73.31      2.36 o 
   3  22   4      136.94      131.47      4.73 o 
   4  22   4      484.54      455.55      9.60 o 
   5  22   4       90.23       89.59      4.86 o 
   6  22   4        8.16       10.08      2.73 o 
   7  22   4        4.82        7.00      2.10 o 
   8  22   4        5.02        7.64      2.99 o 
   9  22   4       13.40        9.96      4.75 o 
 -11  23   4       64.14       52.08      8.53 o 
 -10  23   4        0.60        0.81      2.63 o 
  -9  23   4      141.62      136.22      9.50 o 
  -8  23   4      345.58      339.50      6.92 o 
  -7  23   4       94.43       95.46      3.20 o 
  -6  23   4       95.65       95.71      3.17 o 
  -5  23   4      174.85      162.99      4.43 o 
  -4  23   4      173.70      179.60      5.37 o 
  -3  23   4     1171.60     1141.21     12.01 o 
  -2  23   4      764.03      706.63      7.48 o 
  -1  23   4        4.05        5.18      0.99 o 
   0  23   4      645.37      578.94      6.06 o 
   1  23   4      863.65      755.67      8.01 o 
   2  23   4        5.27        2.00      0.75 o 
   3  23   4      162.34      161.63      4.78 o 
   4  23   4       27.12       28.61      3.16 o 
   5  23   4      238.94      233.78      7.47 o 
   6  23   4       31.92       35.15      3.41 o 
   7  23   4        3.13       -0.90      1.90 o 
   8  23   4       23.22       28.84      5.65 o 
   9  23   4       31.70       38.32      6.38 o 
 -11  24   4       25.37       20.61      6.00 o 
 -10  24   4       49.62       48.99      4.82 o 
  -9  24   4       21.83       17.30      3.04 o 
  -8  24   4        5.31        8.57      1.83 o 
  -7  24   4       77.20       72.29      2.91 o 
  -6  24   4        5.27        5.73      1.89 o 
  -5  24   4        4.69        6.43      1.39 o 
  -4  24   4      130.38      121.12      4.55 o 
  -3  24   4      624.83      599.23      7.79 o 
  -2  24   4       90.30       78.19      2.37 o 
  -1  24   4       95.92       97.92      2.39 o 
   0  24   4      119.65      125.25      2.76 o 
   1  24   4      700.21      611.35      8.11 o 
   2  24   4       58.89       59.74      2.33 o 
   3  24   4      209.97      195.72      5.03 o 
   4  24   4        4.73        4.98      1.96 o 
   5  24   4      118.88      119.94      5.60 o 
   6  24   4       11.60       14.74      3.01 o 
   7  24   4      230.77      229.30      9.10 o 
   8  24   4      212.70      210.86     11.31 o 
   9  24   4       45.80       47.32      6.99 o 
 -11  25   4        3.11        4.58      3.83 o 
 -10  25   4        1.06        3.19      2.34 o 
  -9  25   4       61.86       55.61      5.69 o 
  -8  25   4       16.60       19.74      2.23 o 
  -7  25   4        0.86        2.13      1.16 o 
  -6  25   4      528.18      524.55      8.85 o 
  -5  25   4        6.57        3.86      1.22 o 
  -4  25   4        7.46        5.02      1.45 o 
  -3  25   4       78.12       65.10      2.39 o 
  -2  25   4      120.49      107.26      2.96 o 
  -1  25   4       47.71       55.91      1.96 o 
   0  25   4      137.95      105.70      2.33 o 
   1  25   4       14.71       12.81      1.36 o 
   2  25   4        8.53       10.56      1.46 o 
   3  25   4       47.66       45.47      2.61 o 
   4  25   4      228.38      225.90      7.11 o 
   5  25   4       15.06       17.27      2.88 o 
   6  25   4       60.48       61.09      4.17 o 
   7  25   4       56.10       62.31      5.75 o 
   8  25   4       54.78       65.25      8.18 o 
   9  25   4       52.17       53.55      7.56 o 
 -11  26   4        0.22        0.41      3.08 o 
 -10  26   4        3.07        3.99      3.20 o 
  -9  26   4       68.54       64.57      6.78 o 
  -8  26   4       16.31       12.75      1.94 o 
  -7  26   4      275.29      271.63      6.89 o 
  -6  26   4      209.94      218.42      5.48 o 
  -5  26   4        9.36       11.03      1.64 o 
  -4  26   4      152.31      129.89      4.23 o 
  -3  26   4        0.02        1.26      0.85 o 
  -2  26   4       32.02       33.26      2.03 o 
  -1  26   4      101.15      102.36      2.53 o 
   0  26   4      238.92      206.98      3.33 o 
   1  26   4       23.57       22.60      1.74 o 
   2  26   4        0.41        2.47      1.14 o 
   3  26   4      141.21      140.72      4.00 o 
   4  26   4        9.27        7.29      2.34 o 
   5  26   4       89.70      101.62      5.11 o 
   6  26   4        9.75       13.30      4.69 o 
   7  26   4       10.59       14.29      3.28 o 
   8  26   4      259.79      287.34     17.16 o 
   9  26   4       10.13       11.22      5.07 o 
 -11  27   4        0.81        4.31      3.50 o 
 -10  27   4       92.19       79.49      7.37 o 
  -9  27   4        6.62        6.33      2.71 o 
  -8  27   4       69.12       74.71      4.13 o 
  -7  27   4      228.34      219.51      6.25 o 
  -6  27   4       12.51       16.59      1.97 o 
  -5  27   4        0.08        0.00      1.01 o 
  -4  27   4      344.29      329.27      6.58 o 
  -3  27   4       88.20       84.41      2.78 o 
  -2  27   4       14.55       15.30      1.52 o 
  -1  27   4        1.56        0.96      0.75 o 
   0  27   4      276.77      251.59      3.76 o 
   1  27   4       37.78       32.75      2.06 o 
   2  27   4      400.06      359.45      6.14 o 
   3  27   4        0.06        0.52      1.10 o 
   4  27   4       47.34       51.87      4.27 o 
   5  27   4       29.13       38.40      3.84 o 
   6  27   4       43.02       58.77      8.01 o 
   7  27   4        1.66        3.80      2.44 o 
   8  27   4       13.24       10.06      4.37 o 
 -10  28   4        0.04       34.96      8.38 o 
  -9  28   4        4.47        2.37      2.19 o 
  -8  28   4      157.89      154.21      5.43 o 
  -7  28   4      135.53      135.29      5.46 o 
  -6  28   4      335.38      323.10      6.94 o 
  -5  28   4       41.47       38.96      2.82 o 
  -4  28   4      100.21      102.71      3.47 o 
  -3  28   4       10.56       13.53      1.52 o 
  -2  28   4      163.41      154.41      3.75 o 
  -1  28   4       11.42       12.97      1.26 o 
   0  28   4      169.28      158.42      3.17 o 
   1  28   4      278.78      252.34      4.74 o 
   2  28   4       77.52       74.32      3.20 o 
   3  28   4        2.02        0.80      1.18 o 
   4  28   4        7.90        6.54      2.18 o 
   5  28   4        5.51        4.76      2.02 o 
   6  28   4        0.14        2.95      4.08 o 
   7  28   4       25.86       27.78      5.58 o 
   8  28   4       71.02       69.23      8.05 o 
 -10  29   4        1.76       -1.68      2.68 o 
  -9  29   4        0.42        1.63      3.42 o 
  -8  29   4       16.46       16.71      2.46 o 
  -7  29   4       18.11       13.91      2.22 o 
  -6  29   4       79.93       76.55      3.53 o 
  -5  29   4       50.09       52.99      3.30 o 
  -4  29   4      334.97      324.55      6.21 o 
  -3  29   4      417.09      382.25      6.65 o 
  -2  29   4      194.30      191.76      4.27 o 
  -1  29   4       88.33       88.88      2.82 o 
   0  29   4      676.10      608.37      7.29 o 
   1  29   4      306.67      273.89      5.04 o 
   2  29   4        5.31        5.50      1.49 o 
   3  29   4       17.96       17.55      2.05 o 
   4  29   4       84.99       85.87      3.96 o 
   5  29   4        9.43       10.08      2.61 o 
   6  29   4       32.58       46.52      6.36 o 
   7  29   4       31.74       37.74      4.22 o 
   8  29   4        7.11        3.64      3.54 o 
  -9  30   4      119.21      116.81     10.46 o 
  -8  30   4       69.79       67.79      4.46 o 
  -7  30   4        0.79        0.90      1.30 o 
  -6  30   4        9.40       12.68      2.07 o 
  -5  30   4      190.18      185.95      5.39 o 
  -4  30   4      321.54      325.91      6.63 o 
  -3  30   4       27.47       27.55      2.12 o 
  -2  30   4       82.31       85.11      2.93 o 
  -1  30   4      302.81      293.48      4.94 o 
   0  30   4       12.44       12.11      1.32 o 
   1  30   4        6.28        3.92      1.15 o 
   2  30   4       10.08        6.20      1.54 o 
   3  30   4       11.79        9.94      1.78 o 
   4  30   4        0.24        1.09      1.37 o 
   5  30   4        4.18        4.02      2.07 o 
   6  30   4       36.16       38.48      4.94 o 
   7  30   4        4.60        2.92      2.99 o 
   8  30   4       80.91       87.78     12.00 o 
 -10  31   4       23.74       28.27      8.79 o 
  -9  31   4        7.63        8.21      3.47 o 
  -8  31   4       42.14       54.68      7.23 o 
  -7  31   4      386.26      390.17      8.92 o 
  -6  31   4      296.48      284.70      7.34 o 
  -5  31   4       25.87       28.56      2.57 o 
  -4  31   4      387.35      388.33      7.45 o 
  -3  31   4       40.09       37.86      2.53 o 
  -2  31   4       66.94       72.27      2.79 o 
  -1  31   4       14.65       11.28      1.38 o 
   0  31   4        0.08        0.59      0.86 o 
   1  31   4        4.96        6.55      1.31 o 
   2  31   4        8.44        7.88      1.66 o 
   3  31   4       21.91       26.33      2.78 o 
   4  31   4        0.87        2.27      3.08 o 
   5  31   4        0.84        4.88      3.14 o 
   6  31   4       16.42       15.77      3.29 o 
   7  31   4        0.59        2.45      2.94 o 
   8  31   4        3.74       11.10      5.26 o 
  -9  32   4       23.24       22.52      7.84 o 
  -8  32   4       17.79       21.85      4.60 o 
  -7  32   4        2.03        4.28      1.66 o 
  -6  32   4        0.05        3.60      2.01 o 
  -5  32   4       76.67       79.30      3.98 o 
  -4  32   4      297.47      297.59      6.09 o 
  -3  32   4        0.43        1.01      1.03 o 
  -2  32   4      244.57      231.91      5.33 o 
  -1  32   4        0.47        0.01      0.87 o 
   0  32   4        0.09        0.18      0.84 o 
   1  32   4      238.24      217.17      4.81 o 
   2  32   4        5.30        6.33      1.69 o 
   3  32   4       47.95       41.62      3.39 o 
   4  32   4       42.21       49.98      3.62 o 
   5  32   4       64.36       69.45      6.88 o 
   6  32   4       14.14       11.20      3.04 o 
   7  32   4       12.03        7.03      3.56 o 
  -9  33   4       41.08       29.30      8.33 o 
  -8  33   4       26.50       33.43      7.16 o 
  -7  33   4        2.30        0.56      1.53 o 
  -6  33   4        0.01        4.44      2.48 o 
  -5  33   4       74.82       76.23      5.04 o 
  -4  33   4        4.20        5.94      1.41 o 
  -3  33   4      211.78      193.10      4.89 o 
  -2  33   4      228.95      216.18      5.22 o 
  -1  33   4        8.87        8.34      1.41 o 
   0  33   4        0.39       -0.97      0.97 o 
   1  33   4        0.00        1.55      1.17 o 
   2  33   4       36.28       35.06      2.94 o 
   3  33   4      170.13      172.79      6.17 o 
   4  33   4       45.79       39.15      4.72 o 
   5  33   4       16.58       16.04      4.10 o 
   6  33   4       19.08       16.12      3.59 o 
   7  33   4        3.89        1.91      3.09 o 
  -9  34   4        9.21        7.47      6.01 o 
  -8  34   4       47.44       45.01      9.98 o 
  -7  34   4       46.13       48.32      4.43 o 
  -6  34   4      156.84      157.21      5.63 o 
  -5  34   4      118.83      120.63      4.42 o 
  -4  34   4       39.76       50.39      3.46 o 
  -3  34   4       32.71       31.94      2.49 o 
  -2  34   4       24.35       25.50      2.24 o 
  -1  34   4        3.39        4.22      1.19 o 
   0  34   4        2.54        2.03      1.23 o 
   1  34   4       48.55       45.85      2.79 o 
   2  34   4      289.88      270.40      7.11 o 
   3  34   4       86.03       93.81      4.75 o 
   4  34   4        0.37        6.95      2.99 o 
   5  34   4        0.05        1.92      3.80 o 
   6  34   4       17.76       29.21      7.24 o 
   7  34   4       13.52       16.74      6.03 o 
  -9  35   4       34.23       37.87      9.88 o 
  -8  35   4       50.74       56.71      5.89 o 
  -7  35   4        0.00       -0.57      1.78 o 
  -6  35   4      114.74      118.47      4.96 o 
  -5  35   4      127.18      130.53      5.67 o 
  -4  35   4       18.13       15.40      2.22 o 
  -3  35   4        5.02        6.42      1.41 o 
  -2  35   4        0.59        0.39      1.01 o 
  -1  35   4      182.21      172.33      4.60 o 
   0  35   4       10.66       14.46      1.99 o 
   1  35   4      129.27      119.15      3.74 o 
   2  35   4      111.68      103.39      5.73 o 
   3  35   4        5.93       16.83      4.07 o 
   4  35   4       34.86       43.71      4.63 o 
   5  35   4       36.42       44.03      9.50 o 
   6  35   4        3.96       35.84      7.64 o 
   7  35   4       78.68       80.91     11.00 o 
  -9  36   4       10.57       15.13      7.16 o 
  -8  36   4       72.57      101.63     14.06 o 
  -7  36   4       40.46       43.05      4.24 o 
  -6  36   4       83.30       88.88      9.42 o 
  -5  36   4       14.52       17.17      3.25 o 
  -4  36   4        1.72        2.21      1.39 o 
  -3  36   4        0.15        0.88      1.21 o 
  -2  36   4       30.36       27.41      2.72 o 
  -1  36   4      127.19      121.64      4.23 o 
   0  36   4       17.36       20.02      2.53 o 
   1  36   4       12.17       12.09      1.71 o 
   2  36   4       51.26       53.19      3.86 o 
   3  36   4      459.70      450.38     16.93 o 
   4  36   4       11.48       12.21      2.79 o 
   5  36   4        5.55        9.98      5.46 o 
   6  36   4        3.69        6.01      3.23 o 
   7  36   4       81.08       91.55      8.25 o 
  -9  37   4        0.78       -3.97      3.97 o 
  -8  37   4        0.03        3.10      5.35 o 
  -7  37   4       67.00       67.24      5.30 o 
  -6  37   4      116.08      114.69      5.71 o 
  -5  37   4      169.14      167.54      5.40 o 
  -4  37   4       18.13       17.99      2.48 o 
  -3  37   4       49.35       47.75      3.34 o 
  -2  37   4      108.24       97.71      3.92 o 
  -1  37   4       45.58       45.72      3.15 o 
   0  37   4       81.50       75.83      4.03 o 
   1  37   4      104.61      112.45      3.72 o 
   2  37   4       53.41       57.59      6.45 o 
   3  37   4      498.21      494.81     11.32 o 
   4  37   4        3.85       11.69      2.82 o 
   5  37   4        1.98       -2.23      3.53 o 
   6  37   4       71.92       84.53      9.44 o 
  -8  38   4        2.50        0.63      5.03 o 
  -7  38   4      118.87      112.91      5.88 o 
  -6  38   4       55.78       54.50      4.24 o 
  -5  38   4        4.39        5.81      3.09 o 
  -4  38   4       10.05        9.99      2.04 o 
  -3  38   4       60.97       60.40      3.67 o 
  -2  38   4      364.23      346.63      7.55 o 
  -1  38   4       24.96       20.24      2.29 o 
   0  38   4        0.76        0.32      1.37 o 
   1  38   4       57.97       63.32      3.41 o 
   2  38   4      241.84      251.15      7.94 o 
   3  38   4       57.74       83.74     10.49 o 
   4  38   4        0.12        3.02      2.07 o 
   5  38   4        9.59       21.24      7.35 o 
   6  38   4       15.96       18.29      6.06 o 
  -8  39   4        4.46        3.43      5.95 o 
  -7  39   4        0.17        1.48      2.55 o 
  -6  39   4       33.93       31.79      4.67 o 
  -5  39   4       15.63       20.24      3.30 o 
  -4  39   4       74.20       76.58      4.61 o 
  -3  39   4        0.00        0.73      1.32 o 
  -2  39   4        9.96       10.06      2.91 o 
  -1  39   4       96.29       85.66      3.78 o 
   0  39   4        0.97        3.93      2.05 o 
   1  39   4       26.64       28.58      2.54 o 
   2  39   4        1.12        1.97      1.72 o 
   3  39   4       17.72       22.64      8.00 o 
   4  39   4        0.22        4.67      2.41 o 
   5  39   4        6.06       17.08     13.02 o 
   6  39   4       50.15       53.76      9.21 o 
  -8  40   4       24.93       16.39      7.41 o 
  -7  40   4        2.72       -0.29      3.18 o 
  -6  40   4       28.11       28.96      6.59 o 
  -5  40   4      279.06      265.69      7.76 o 
  -4  40   4        4.71        5.31      2.04 o 
  -3  40   4      111.25      113.88      4.98 o 
  -2  40   4        2.43        1.77      1.34 o 
  -1  40   4       64.36       64.71      3.67 o 
   0  40   4        0.69        3.08      1.97 o 
   1  40   4        4.18        6.12      1.63 o 
   2  40   4      471.69      454.63     13.31 o 
   3  40   4       99.12       96.69      8.93 o 
   4  40   4       11.01        6.48      3.16 o 
   5  40   4        0.13       13.15      5.15 o 
  -7  41   4       40.96       29.55      6.23 o 
  -6  41   4       36.77       47.96      9.71 o 
  -5  41   4       28.18       31.14      4.90 o 
  -4  41   4       23.93       24.80      3.19 o 
  -3  41   4      265.52      261.07      7.50 o 
  -2  41   4       26.23       26.79      2.93 o 
  -1  41   4        3.81        3.50      1.58 o 
   0  41   4       16.34       19.28      2.50 o 
   1  41   4      165.51      161.82      8.18 o 
   2  41   4       11.92       13.63      2.72 o 
   3  41   4        2.11        9.75      3.92 o 
   4  41   4       45.12       50.63     15.04 o 
   5  41   4        0.26       14.65      5.53 o 
  -7  42   4        2.59        6.51      4.38 o 
  -6  42   4       87.26      108.75     17.65 o 
  -5  42   4      103.14      103.98      5.84 o 
  -4  42   4       32.23       29.66      4.10 o 
  -3  42   4       30.47       33.24      3.68 o 
  -2  42   4       72.00       72.44      4.32 o 
  -1  42   4       68.42       59.74      4.10 o 
   0  42   4        5.76        2.39      2.09 o 
   1  42   4      116.73      115.56      6.58 o 
   2  42   4       85.73       98.62      7.38 o 
   3  42   4      128.04      146.63      8.81 o 
   4  42   4       13.49       28.63      7.55 o 
   5  42   4      136.17      132.86     13.35 o 
  -7  43   4        0.85        2.41      6.02 o 
  -6  43   4       54.83       62.86      9.52 o 
  -5  43   4       75.47       96.09      7.81 o 
  -4  43   4       14.05       12.31      3.16 o 
  -3  43   4       16.79       17.34      3.23 o 
  -2  43   4        8.19       11.38      2.48 o 
  -1  43   4        8.73       13.99      5.24 o 
   0  43   4       74.56       65.26      6.88 o 
   1  43   4       39.14       36.32      4.68 o 
   2  43   4       12.87       26.13      6.47 o 
   3  43   4       69.19       92.17     14.51 o 
   4  43   4        4.67       22.63      6.98 o 
  -6  44   4        1.80       -2.66      4.54 o 
  -5  44   4       15.16       18.33      8.28 o 
  -4  44   4        2.67        4.64      2.76 o 
  -3  44   4       15.98       20.56      3.63 o 
  -2  44   4      320.89      314.96      9.47 o 
  -1  44   4       57.52       58.74      7.28 o 
   0  44   4       11.10       15.14      5.29 o 
   1  44   4      136.78      145.71     12.80 o 
   2  44   4       34.64       39.56      8.59 o 
   4  44   4        0.01       -3.02      4.94 o 
  -6  45   4       30.15       40.02     12.38 o 
  -5  45   4       81.37       94.56     22.42 o 
  -4  45   4       27.32       22.64      8.42 o 
  -3  45   4      389.27      371.63     11.82 o 
  -2  45   4       21.14       26.88      4.51 o 
  -1  45   4       40.14       46.60      5.46 o 
   0  45   4        0.04        0.81      2.82 o 
   1  45   4       18.36       25.44      5.79 o 
   2  45   4       63.98       76.95      9.64 o 
  -5  46   4       25.19       32.36      6.61 o 
  -4  46   4        5.81        1.09      5.82 o 
  -3  46   4        9.75       11.32      7.16 o 
  -2  46   4      339.79      322.87     13.97 o 
  -1  46   4       78.97       97.29     12.04 o 
   0  46   4       46.60       62.43      8.84 o 
   1  46   4        0.19        3.90      4.06 o 
   2  46   4        6.46        7.82      4.42 o 
  -5  47   4       28.10       29.21      6.40 o 
  -4  47   4       19.56       24.18      5.52 o 
  -3  47   4        0.72        4.93      6.25 o 
  -2  47   4      309.22      306.32     21.03 o 
  -1  47   4       23.37       57.52     10.31 o 
   0  47   4       14.39       26.93      9.97 o 
   1  47   4       43.72       50.49     17.74 o 
   2  47   4        4.02        6.66      4.61 o 
  -4  48   4       55.71       70.72     12.40 o 
  -3  48   4        0.11        4.35      6.38 o 
  -2  48   4        7.94        3.80      4.01 o 
  -1  48   4        1.09       -1.94      5.60 o 
   0  48   4       54.84       41.01     11.90 o 
   1  48   4      127.67      140.62     10.88 o 
   2  48   4        8.05       10.39      4.61 o 
  -3  49   4       12.42        8.19      6.95 o 
  -2  49   4        5.32       17.98     14.38 o 
  -1  49   4       35.15       30.71     10.68 o 
   0  49   4       61.71       67.13     14.06 o 
   1  49   4       96.32       99.82      9.96 o 
 -12   1   5      116.45      103.40      7.40 o 
 -11   1   5       24.95       27.54      2.74 o 
 -10   1   5       45.35       49.36      3.52 o 
  -9   1   5       47.47       52.69      2.07 o 
  -8   1   5       77.40       72.17      2.11 o 
  -7   1   5      208.39      204.76      3.67 o 
  -6   1   5      631.88      604.41      6.27 o 
  -5   1   5       23.40       16.33      1.15 o 
  -4   1   5     1349.69     1295.76      9.99 o 
  -3   1   5       44.35       49.05      1.60 o 
  -2   1   5      575.89      635.19      5.21 o 
  -1   1   5      866.50      887.96      6.38 o 
   0   1   5     1234.43     1240.43      8.13 o 
   1   1   5      136.61      116.16      2.33 o 
   2   1   5      753.08      769.46      9.26 o 
   3   1   5       35.18       29.39      1.79 o 
   4   1   5      305.19      280.68      6.48 o 
   5   1   5        1.78        4.78      1.68 o 
   6   1   5        7.15        4.71      1.40 o 
   7   1   5       17.15       20.36      2.36 o 
   8   1   5      603.73      579.24     12.55 o 
   9   1   5       11.93       11.66      3.22 o 
  10   1   5       30.95       44.76      7.54 o 
 -12   2   5        0.53        2.44      2.54 o 
 -11   2   5      178.71      190.49      4.73 o 
 -10   2   5       12.69       14.15      1.68 o 
  -9   2   5       28.00       31.41      1.94 o 
  -8   2   5      568.90      532.90      6.02 o 
  -7   2   5       38.58       40.35      1.88 o 
  -6   2   5       17.89       17.40      1.25 o 
  -5   2   5      744.39      742.34      7.26 o 
  -4   2   5       18.92       24.00      1.24 o 
  -3   2   5      202.24      220.10      2.96 o 
  -2   2   5      149.08      133.68      2.01 o 
  -1   2   5      325.43      335.85      3.13 o 
   0   2   5     1576.87     1668.51     10.70 o 
   1   2   5        0.08       -0.10      0.61 o 
   2   2   5      355.53      334.16      5.04 o 
   3   2   5       65.49       78.91      2.86 o 
   4   2   5       18.60        7.48      1.55 o 
   5   2   5      226.97      217.35      5.41 o 
   6   2   5        1.54        1.04      1.11 o 
   7   2   5      332.64      321.45      6.49 o 
   8   2   5       56.13       64.93      5.18 o 
   9   2   5       60.92       60.75      6.13 o 
 -12   3   5       57.57       58.60      6.59 o 
 -11   3   5       76.37       86.50      3.41 o 
 -10   3   5       13.90       15.09      1.73 o 
  -9   3   5        7.34        7.36      1.11 o 
  -8   3   5        0.01        0.36      0.83 o 
  -7   3   5      129.17      123.69      2.99 o 
  -6   3   5       62.68       61.43      2.57 o 
  -5   3   5      129.96      123.69      2.67 o 
  -4   3   5       23.57       35.12      1.41 o 
  -3   3   5       12.95       18.06      1.08 o 
  -2   3   5      268.07      235.12      2.76 o 
  -1   3   5        4.39        5.30      0.57 o 
   0   3   5      103.76       91.93      1.61 o 
   1   3   5      548.72      554.39      7.15 o 
   2   3   5      303.56      285.78      4.74 o 
   3   3   5       13.15       11.35      1.48 o 
   4   3   5       16.19        8.44      1.62 o 
   5   3   5       75.72       77.34      4.25 o 
   6   3   5       29.35       25.78      2.31 o 
   7   3   5        8.72        4.69      1.49 o 
   8   3   5       65.57       65.85      5.25 o 
   9   3   5       23.72       23.63      4.15 o 
  10   3   5        6.19        4.07      3.89 o 
 -12   4   5       16.03       12.96      3.66 o 
 -11   4   5        8.06        9.03      1.58 o 
 -10   4   5       17.09       18.09      1.86 o 
  -9   4   5        9.65       11.98      1.61 o 
  -8   4   5      222.07      217.38      3.62 o 
  -7   4   5     1097.39     1057.49     11.17 o 
  -6   4   5      248.04      225.66      4.38 o 
  -5   4   5       80.90       81.29      2.16 o 
  -4   4   5       91.34      100.12      1.97 o 
  -3   4   5      125.67      135.33      2.01 o 
  -2   4   5        1.18        0.69      0.40 o 
  -1   4   5      477.11      536.84      4.34 o 
   0   4   5     1228.20     1290.23      8.29 o 
   1   4   5        2.00        5.25      0.90 o 
   2   4   5       81.30       84.08      2.50 o 
   3   4   5        1.45        2.43      1.00 o 
   4   4   5        0.47        0.13      1.00 o 
   5   4   5      298.71      253.75      5.82 o 
   6   4   5       58.07       52.09      3.10 o 
   7   4   5       77.05       77.31      3.57 o 
   8   4   5      181.59      166.22      6.78 o 
   9   4   5       87.17       79.78      6.44 o 
 -12   5   5       22.28       19.02      4.05 o 
 -11   5   5        4.11        3.64      1.31 o 
 -10   5   5      101.31       98.86      3.32 o 
  -9   5   5        2.08        5.50      1.27 o 
  -8   5   5       58.46       54.59      1.98 o 
  -7   5   5       40.74       49.29      2.25 o 
  -6   5   5       78.04       69.45      2.42 o 
  -5   5   5      113.91      114.72      2.27 o 
  -4   5   5     2636.03     2698.43     17.85 o 
  -3   5   5      135.48      159.14      2.20 o 
  -2   5   5      459.87      520.16      4.63 o 
  -1   5   5     1074.24     1157.86      7.74 o 
   0   5   5      858.57      862.12      6.04 o 
   1   5   5      101.74      118.18      2.25 o 
   2   5   5        9.94       13.06      1.29 o 
   3   5   5      134.40      135.08      3.85 o 
   4   5   5      106.97       79.94      3.56 o 
   5   5   5       40.65       38.30      2.80 o 
   6   5   5      111.05      112.04      3.83 o 
   7   5   5       22.36       23.03      2.70 o 
   8   5   5       45.76       46.11      4.44 o 
   9   5   5        1.41        1.66      2.48 o 
 -12   6   5       10.86       11.03      3.40 o 
 -11   6   5       46.07       46.32      3.16 o 
 -10   6   5       20.31       22.76      2.00 o 
  -9   6   5        4.86        6.98      0.98 o 
  -8   6   5       20.45       21.42      1.66 o 
  -7   6   5      237.12      230.52      4.39 o 
  -6   6   5     1035.92      996.15      9.79 o 
  -5   6   5       16.08       18.21      1.07 o 
  -4   6   5       78.54      107.02      1.95 o 
  -3   6   5        1.17       -0.27      0.36 o 
  -2   6   5       30.14       51.87      1.30 o 
  -1   6   5      232.23      212.83      2.54 o 
   0   6   5       91.65      119.88      1.57 o 
   1   6   5      829.36      775.08      7.22 o 
   2   6   5       19.50       21.72      1.72 o 
   3   6   5      215.48      170.00      4.86 o 
   4   6   5        0.00        1.12      1.22 o 
   5   6   5       18.34       13.33      3.10 o 
   6   6   5       98.21       89.08      3.41 o 
   7   6   5      101.06      100.80      3.83 o 
   8   6   5      173.28      188.23      7.25 o 
   9   6   5       11.04       11.46      3.31 o 
 -12   7   5       67.58       70.84      9.89 o 
 -11   7   5       35.35       38.15      2.93 o 
 -10   7   5       95.11       98.40      3.50 o 
  -9   7   5       77.08       83.13      2.58 o 
  -8   7   5      207.52      197.52      3.77 o 
  -7   7   5       12.20       12.85      1.24 o 
  -6   7   5      167.05      163.20      3.23 o 
  -5   7   5      355.96      339.23      4.20 o 
  -4   7   5      240.99      223.31      2.89 o 
  -3   7   5       55.09       58.72      1.50 o 
  -2   7   5        1.54        2.21      0.50 o 
  -1   7   5      422.74      482.84      4.25 o 
   0   7   5      104.29      102.88      1.53 o 
   1   7   5      605.02      606.26      6.08 o 
   2   7   5     2753.61     2571.85     25.52 o 
   3   7   5      809.13      744.14     13.92 o 
   4   7   5      207.15      183.43      5.66 o 
   5   7   5       18.98       16.91      2.25 o 
   6   7   5       14.00       14.43      1.87 o 
   7   7   5       44.17       41.72      3.01 o 
   8   7   5        0.64        1.75      1.73 o 
   9   7   5        2.58        6.31      2.97 o 
 -12   8   5        0.11        1.05      2.31 o 
 -11   8   5        7.83        8.27      1.86 o 
 -10   8   5        0.97        1.99      1.12 o 
  -9   8   5      102.75      105.48      4.02 o 
  -8   8   5       85.15       80.87      2.59 o 
  -7   8   5       41.04       43.68      2.38 o 
  -6   8   5       29.71       30.92      1.63 o 
  -5   8   5        0.00        0.41      0.47 o 
  -4   8   5      497.67      507.21      4.81 o 
  -3   8   5     1369.05     1371.88     10.11 o 
  -2   8   5      595.29      656.46      5.36 o 
  -1   8   5        1.16        0.70      0.39 o 
   0   8   5       89.57       83.55      1.45 o 
   1   8   5        0.12        1.36      0.60 o 
   2   8   5      928.55      868.10     11.75 o 
   3   8   5       50.49       62.52      4.89 o 
   4   8   5       23.64       27.28      2.72 o 
   5   8   5      107.46      104.48      4.19 o 
   6   8   5        2.12        2.10      1.23 o 
   7   8   5       64.14       67.19      3.61 o 
   8   8   5        1.01        2.05      2.03 o 
   9   8   5       29.54       37.67      4.97 o 
 -12   9   5        2.17        2.95      2.47 o 
 -11   9   5       10.20       11.45      2.05 o 
 -10   9   5       60.65       65.29      3.30 o 
  -9   9   5       14.24       12.52      1.59 o 
  -8   9   5       22.89       23.42      1.73 o 
  -7   9   5      196.34      186.04      3.72 o 
  -6   9   5      102.14      100.08      2.54 o 
  -5   9   5      308.48      279.55      3.78 o 
  -4   9   5      451.28      421.84      4.13 o 
  -3   9   5      164.59      183.89      2.73 o 
  -2   9   5      897.61      966.54      7.57 o 
  -1   9   5      758.55      819.51      6.47 o 
   0   9   5      355.24      358.03      3.46 o 
   1   9   5      119.67      130.27      2.76 o 
   2   9   5      566.32      500.79      8.12 o 
   3   9   5        7.27        8.70      1.46 o 
   4   9   5       13.89       17.75      2.55 o 
   5   9   5       97.74       90.86      3.55 o 
   6   9   5      150.06      156.25      4.51 o 
   7   9   5      157.35      146.30      5.03 o 
   8   9   5      142.07      143.41      5.91 o 
   9   9   5      172.60      165.91      8.31 o 
 -12  10   5       19.54       17.72      4.14 o 
 -11  10   5      119.15      112.16      4.71 o 
 -10  10   5       20.03       21.30      2.51 o 
  -9  10   5       56.75       61.70      3.10 o 
  -8  10   5       38.96       39.70      2.16 o 
  -7  10   5      260.84      247.91      4.35 o 
  -6  10   5      219.31      198.34      3.81 o 
  -5  10   5      397.54      389.38      4.64 o 
  -4  10   5       47.90       33.51      1.26 o 
  -3  10   5      232.79      239.09      2.87 o 
  -2  10   5      275.92      335.87      3.69 o 
  -1  10   5      383.60      425.31      4.18 o 
   0  10   5       24.98       22.97      1.01 o 
   1  10   5      736.98      665.99      7.44 o 
   2  10   5       84.59       80.36      3.00 o 
   3  10   5     1159.65     1057.25     14.53 o 
   4  10   5      165.45      152.85      8.12 o 
   5  10   5        1.64        1.60      1.26 o 
   6  10   5      212.90      210.52      5.25 o 
   7  10   5        1.07        4.40      2.73 o 
   8  10   5       42.01       49.49      4.17 o 
   9  10   5        4.35        4.15      2.87 o 
 -12  11   5        5.24        6.09      3.03 o 
 -11  11   5       10.13        9.25      1.98 o 
 -10  11   5       10.79       13.31      2.15 o 
  -9  11   5      190.59      185.48      5.47 o 
  -8  11   5        2.29        3.01      1.26 o 
  -7  11   5       47.51       51.85      2.27 o 
  -6  11   5       41.54       42.97      2.44 o 
  -5  11   5      189.74      204.84      3.41 o 
  -4  11   5       78.12       89.54      2.11 o 
  -3  11   5       33.39       28.93      1.33 o 
  -2  11   5      317.47      336.23      3.73 o 
  -1  11   5      272.76      275.23      3.18 o 
   0  11   5       24.42       27.04      1.07 o 
   1  11   5      991.80      980.41      9.89 o 
   2  11   5      112.45      103.92      2.76 o 
   3  11   5      119.37      115.62      4.58 o 
   4  11   5       10.17        7.26      2.07 o 
   5  11   5      307.05      285.60      7.18 o 
   6  11   5        7.56        7.21      1.57 o 
   7  11   5       14.19       12.83      2.20 o 
   8  11   5        2.10        0.69      1.80 o 
   9  11   5        3.10        1.48      2.60 o 
 -12  12   5      334.04      337.60     13.38 o 
 -11  12   5       67.23       68.40      4.54 o 
 -10  12   5        2.44        7.87      2.89 o 
  -9  12   5       50.72       53.96      3.57 o 
  -8  12   5      113.94      125.68      3.62 o 
  -7  12   5        0.30        2.83      1.11 o 
  -6  12   5       69.97       65.75      2.55 o 
  -5  12   5        1.89        4.58      0.78 o 
  -4  12   5        6.54        9.07      0.87 o 
  -3  12   5      128.33      132.71      2.31 o 
  -2  12   5      925.60     1004.05      8.33 o 
  -1  12   5      362.37      361.27      4.23 o 
   0  12   5      148.49      153.27      2.32 o 
   1  12   5      250.08      251.03      4.07 o 
   2  12   5       70.54       67.79      2.23 o 
   3  12   5       44.90       40.74      3.60 o 
   4  12   5      242.97      235.35     10.34 o 
   5  12   5        1.09        2.29      1.40 o 
   6  12   5       64.47       63.00      4.48 o 
   7  12   5       22.83       22.19      2.51 o 
   8  12   5        5.34        3.86      2.05 o 
   9  12   5        5.26        4.47      2.88 o 
 -12  13   5       66.28       58.77      6.61 o 
 -11  13   5        1.49        1.32      1.66 o 
 -10  13   5      228.93      223.01      6.36 o 
  -9  13   5        9.40       11.58      2.36 o 
  -8  13   5       48.40       51.97      2.64 o 
  -7  13   5        0.10        0.43      0.74 o 
  -6  13   5       18.30       20.55      1.72 o 
  -5  13   5      324.49      297.15      4.25 o 
  -4  13   5      382.13      389.73      5.05 o 
  -3  13   5      169.75      172.49      2.68 o 
  -2  13   5      998.90     1032.88      8.89 o 
  -1  13   5       80.34       93.18      1.88 o 
   0  13   5        0.15        1.69      0.69 o 
   1  13   5        1.54        2.47      0.70 o 
   2  13   5      282.71      264.78      5.09 o 
   3  13   5      224.13      209.93      5.27 o 
   4  13   5        0.46        2.61      1.57 o 
   5  13   5      384.05      350.91      8.06 o 
   6  13   5      468.12      448.70     10.74 o 
   7  13   5        7.60       10.15      1.99 o 
   8  13   5        0.48        1.67      1.84 o 
   9  13   5      115.32      115.16      7.16 o 
 -12  14   5       36.29       38.53      5.44 o 
 -11  14   5       16.29       15.51      3.00 o 
 -10  14   5      108.35      107.60      4.45 o 
  -9  14   5      111.18      102.66      4.21 o 
  -8  14   5      253.18      242.00      5.17 o 
  -7  14   5       35.97       44.74      2.68 o 
  -6  14   5      127.51      117.75      4.63 o 
  -5  14   5       21.33       19.30      1.35 o 
  -4  14   5      618.08      578.90      6.54 o 
  -3  14   5      252.28      271.05      3.48 o 
  -2  14   5      582.28      542.38      6.04 o 
  -1  14   5       76.52       92.25      2.25 o 
   0  14   5      474.30      445.10      4.54 o 
   1  14   5      136.24      121.83      2.78 o 
   2  14   5      206.56      208.37      4.49 o 
   3  14   5      407.45      398.60      7.70 o 
   4  14   5      219.25      206.89      5.74 o 
   5  14   5       23.46       26.63      2.74 o 
   6  14   5       22.70       22.35      2.73 o 
   7  14   5       25.13       24.30      2.73 o 
   8  14   5        2.26        5.45      3.50 o 
   9  14   5       30.38       35.84      4.99 o 
 -12  15   5       15.40        9.06      3.40 o 
 -11  15   5       28.12       20.83      3.31 o 
 -10  15   5       88.42       82.35      4.49 o 
  -9  15   5       63.98       67.45      3.74 o 
  -8  15   5        7.12        7.76      1.24 o 
  -7  15   5        1.31        2.20      0.92 o 
  -6  15   5       14.23        7.97      1.19 o 
  -5  15   5      119.63      125.42      3.01 o 
  -4  15   5      670.54      642.58      7.50 o 
  -3  15   5      554.20      538.16      5.77 o 
  -2  15   5      156.51      166.27      2.82 o 
  -1  15   5        8.72       10.17      0.96 o 
   0  15   5       79.49       86.43      1.98 o 
   1  15   5        0.02        0.37      0.80 o 
   2  15   5      656.80      642.49      9.12 o 
   3  15   5       78.73       78.39      5.79 o 
   4  15   5        0.42       -0.32      1.17 o 
   5  15   5       22.73       24.78      2.75 o 
   6  15   5       15.28       24.12      3.15 o 
   7  15   5      118.07      115.63      4.63 o 
   8  15   5       15.50       19.05      3.28 o 
   9  15   5       81.76       88.87      7.51 o 
 -12  16   5       15.97        8.36      3.38 o 
 -11  16   5       63.82       57.66      5.85 o 
 -10  16   5      122.34      121.28      5.19 o 
  -9  16   5        2.99        3.49      1.49 o 
  -8  16   5       36.41       37.18      2.71 o 
  -7  16   5       12.86       14.91      1.40 o 
  -6  16   5       43.29       54.43      2.47 o 
  -5  16   5      142.94      140.34      3.90 o 
  -4  16   5      217.97      219.22      3.95 o 
  -3  16   5        3.13        4.91      0.94 o 
  -2  16   5      315.77      338.58      4.28 o 
  -1  16   5      262.41      255.54      4.02 o 
   0  16   5      145.24      146.63      2.60 o 
   1  16   5      781.46      784.65      8.76 o 
   2  16   5        2.66        4.51      1.07 o 
   3  16   5      232.22      225.74      6.18 o 
   4  16   5      209.44      203.57      7.46 o 
   5  16   5        1.27        1.84      1.48 o 
   6  16   5       94.10       92.83      4.32 o 
   7  16   5       26.07       24.74      2.83 o 
   8  16   5       15.77       21.06      3.48 o 
   9  16   5       21.33       25.48      4.45 o 
 -12  17   5       39.42       35.01      5.33 o 
 -11  17   5        2.99        3.69      2.14 o 
 -10  17   5       54.99       61.54      3.89 o 
  -9  17   5        5.08        7.75      1.68 o 
  -8  17   5       22.01       23.01      2.93 o 
  -7  17   5      317.29      321.06      5.83 o 
  -6  17   5        0.80       -0.37      0.84 o 
  -5  17   5        1.85        0.72      0.65 o 
  -4  17   5      106.94       97.36      2.61 o 
  -3  17   5       29.25       25.83      1.57 o 
  -2  17   5        5.52       11.84      1.05 o 
  -1  17   5        2.99        2.34      0.80 o 
   0  17   5        2.66        2.84      0.68 o 
   1  17   5     1357.48     1235.13     15.95 o 
   2  17   5        1.96        2.00      0.74 o 
   3  17   5      570.56      541.49      9.01 o 
   4  17   5      167.17      156.02      4.80 o 
   5  17   5      325.05      311.42      7.81 o 
   6  17   5       16.40       21.14      3.02 o 
   7  17   5       16.10       12.79      2.48 o 
   8  17   5        5.13        7.04      2.50 o 
   9  17   5        2.76        2.87      2.76 o 
 -12  18   5        0.93        2.02      3.48 o 
 -11  18   5        1.82        0.80      1.94 o 
 -10  18   5       47.58       44.75      4.45 o 
  -9  18   5       91.84      101.60      4.22 o 
  -8  18   5      175.95      165.57      4.65 o 
  -7  18   5       25.50       27.45      2.21 o 
  -6  18   5       33.15       32.44      2.00 o 
  -5  18   5      127.04      120.06      3.25 o 
  -4  18   5      315.63      297.55      5.26 o 
  -3  18   5     1280.83     1201.44     11.52 o 
  -2  18   5      663.66      635.78      6.52 o 
  -1  18   5       17.12       16.62      1.14 o 
   0  18   5      349.72      297.71      4.49 o 
   1  18   5      123.89      112.60      2.74 o 
   2  18   5      161.12      153.90      3.82 o 
   3  18   5       39.06       40.05      2.87 o 
   4  18   5       11.44       10.94      2.01 o 
   5  18   5      127.42      125.56      5.00 o 
   6  18   5        0.84        0.89      1.76 o 
   7  18   5       38.43       40.19      3.73 o 
   8  18   5        6.76       11.08      2.87 o 
   9  18   5        9.03        8.54      3.31 o 
 -11  19   5      102.46      103.43     12.82 o 
 -10  19   5       71.20       75.65      4.12 o 
  -9  19   5        3.92        4.77      1.61 o 
  -8  19   5       26.24       30.77      2.78 o 
  -7  19   5        1.01        1.54      0.92 o 
  -6  19   5       25.36       25.41      2.42 o 
  -5  19   5       76.91       76.84      2.77 o 
  -4  19   5      280.00      289.14      5.22 o 
  -3  19   5       77.12       79.20      2.38 o 
  -2  19   5      408.28      391.76      5.40 o 
  -1  19   5      165.24      173.04      3.00 o 
   0  19   5      802.58      775.93      8.35 o 
   1  19   5        0.28        1.46      0.64 o 
   2  19   5      354.67      339.17      5.98 o 
   3  19   5       43.24       41.63      2.85 o 
   4  19   5        0.40       -0.96      1.37 o 
   5  19   5       18.57       22.14      2.80 o 
   6  19   5      110.00      116.28      7.42 o 
   7  19   5       27.45       25.38      3.61 o 
   8  19   5        1.81       -0.76      2.02 o 
   9  19   5       45.35       52.42     11.19 o 
 -11  20   5       16.85       19.74      5.96 o 
 -10  20   5        8.56       10.61      2.21 o 
  -9  20   5       17.70       16.49      2.76 o 
  -8  20   5        7.14        6.23      1.85 o 
  -7  20   5      241.80      239.84      5.05 o 
  -6  20   5       91.35       86.95      2.77 o 
  -5  20   5      102.80       99.55      3.55 o 
  -4  20   5       48.63       52.48      2.32 o 
  -3  20   5       23.70       24.42      1.78 o 
  -2  20   5      252.28      233.67      4.05 o 
  -1  20   5       62.07       60.28      1.82 o 
   0  20   5       37.76       42.81      2.14 o 
   1  20   5      611.74      569.11      6.76 o 
   2  20   5       33.66       39.73      2.26 o 
   3  20   5        7.78       11.16      1.81 o 
   4  20   5        0.53        1.70      1.41 o 
   5  20   5       59.61       61.26      4.08 o 
   6  20   5        9.44        9.72      2.18 o 
   7  20   5       15.02       17.29      2.78 o 
   8  20   5       52.30       51.57      5.03 o 
 -11  21   5       35.43       36.94      7.34 o 
 -10  21   5        0.41        2.29      2.32 o 
  -9  21   5      113.90      106.65      4.40 o 
  -8  21   5      206.77      204.47      6.58 o 
  -7  21   5        3.08        6.25      1.32 o 
  -6  21   5        0.12        1.69      1.40 o 
  -5  21   5       10.80       13.25      1.34 o 
  -4  21   5      398.59      401.54      6.45 o 
  -3  21   5        7.61        6.47      1.01 o 
  -2  21   5      152.06      149.61      3.42 o 
  -1  21   5      388.49      344.10      4.56 o 
   0  21   5       86.81       78.49      2.60 o 
   1  21   5      395.99      352.06      6.30 o 
   2  21   5        3.10        2.00      1.27 o 
   3  21   5        0.33        0.15      1.26 o 
   4  21   5        4.36        4.24      1.71 o 
   5  21   5        1.02        2.88      1.81 o 
   6  21   5        5.91        7.34      2.00 o 
   7  21   5       22.94       31.59      3.99 o 
   8  21   5       37.75       38.01      4.41 o 
 -11  22   5      123.37      131.50     11.28 o 
 -10  22   5       31.71       30.64      4.55 o 
  -9  22   5       32.60       30.79      2.90 o 
  -8  22   5       12.29       13.61      2.37 o 
  -7  22   5      136.24      152.76      4.48 o 
  -6  22   5        0.51        2.37      1.25 o 
  -5  22   5        1.02        0.69      0.77 o 
  -4  22   5      247.41      249.68      4.95 o 
  -3  22   5       13.88       15.37      1.33 o 
  -2  22   5      225.20      215.72      4.11 o 
  -1  22   5       69.62       72.40      2.13 o 
   0  22   5        8.03        4.19      1.03 o 
   1  22   5       28.63       34.51      1.79 o 
   2  22   5       64.55       59.13      2.50 o 
   3  22   5      432.02      406.58      7.98 o 
   4  22   5        6.34        7.36      1.99 o 
   5  22   5        5.73        8.95      3.29 o 
   6  22   5        5.85        6.19      1.97 o 
   7  22   5        2.42        3.02      2.15 o 
   8  22   5       28.49       31.28      4.20 o 
 -11  23   5       35.54       42.43      7.73 o 
 -10  23   5      124.63      110.07     10.60 o 
  -9  23   5       28.87       26.77      3.78 o 
  -8  23   5       28.38       32.11      2.87 o 
  -7  23   5        5.11        7.55      1.38 o 
  -6  23   5       23.61       31.27      2.52 o 
  -5  23   5       33.84       36.25      3.03 o 
  -4  23   5      350.99      347.48      6.05 o 
  -3  23   5      230.41      214.33      4.11 o 
  -2  23   5       20.18       18.11      1.46 o 
  -1  23   5        4.09        4.52      0.90 o 
   0  23   5      604.53      574.50      8.86 o 
   1  23   5       73.50       65.01      2.09 o 
   2  23   5       15.21       12.92      1.50 o 
   3  23   5       61.37       67.28      3.30 o 
   4  23   5       21.61       26.53      2.91 o 
   5  23   5        1.35        2.40      2.76 o 
   6  23   5        6.88       11.67      2.72 o 
   7  23   5       72.90       72.72      6.29 o 
   8  23   5      251.48      262.04     10.39 o 
 -11  24   5       22.94       27.49      6.50 o 
 -10  24   5        5.24        4.39      2.63 o 
  -9  24   5        0.00        1.39      1.64 o 
  -8  24   5      240.68      227.99      6.28 o 
  -7  24   5        9.08        8.61      1.76 o 
  -6  24   5        0.55        1.60      1.18 o 
  -5  24   5      280.10      265.04      5.40 o 
  -4  24   5      302.37      300.92      5.62 o 
  -3  24   5       78.53       85.25      3.01 o 
  -2  24   5      400.73      390.58      5.76 o 
  -1  24   5      216.51      215.35      3.79 o 
   0  24   5      325.18      307.20      4.78 o 
   1  24   5       42.26       43.80      1.94 o 
   2  24   5      354.51      340.73      5.81 o 
   3  24   5       13.09       16.54      2.32 o 
   4  24   5      182.42      169.30      5.74 o 
   5  24   5       55.14       61.19      8.09 o 
   6  24   5        0.29        6.02      2.53 o 
   7  24   5      688.54      710.30     15.46 o 
   8  24   5       15.47       19.26      3.52 o 
 -11  25   5        0.03       -0.13      3.09 o 
 -10  25   5       56.63       54.28      8.36 o 
  -9  25   5       90.82       84.46      4.74 o 
  -8  25   5       63.28       65.74      4.31 o 
  -7  25   5       44.87       43.63      3.40 o 
  -6  25   5      224.44      221.58      5.67 o 
  -5  25   5       10.00       13.03      1.58 o 
  -4  25   5       30.28       30.99      2.45 o 
  -3  25   5       27.34       25.61      1.84 o 
  -2  25   5       43.97       48.61      2.45 o 
  -1  25   5      321.97      292.48      4.54 o 
   0  25   5        0.22        0.20      0.65 o 
   1  25   5        0.52       -0.26      0.92 o 
   2  25   5       97.66       96.96      3.12 o 
   3  25   5      306.39      283.40      7.11 o 
   4  25   5        0.09        1.42      1.60 o 
   5  25   5       79.21       86.87      5.28 o 
   6  25   5       88.78      100.14      8.02 o 
   7  25   5       35.97       42.82      5.21 o 
   8  25   5      116.39      120.29      7.27 o 
 -11  26   5       35.25       41.40      7.83 o 
 -10  26   5        3.99        4.26      3.47 o 
  -9  26   5       28.15       34.01      9.20 o 
  -8  26   5       34.79       37.09      3.61 o 
  -7  26   5       40.07       42.33      3.43 o 
  -6  26   5       20.78       23.62      3.04 o 
  -5  26   5       65.28       67.72      2.87 o 
  -4  26   5        0.04        2.18      1.10 o 
  -3  26   5        4.08        4.30      1.19 o 
  -2  26   5        8.77       11.81      1.40 o 
  -1  26   5       69.68       68.22      2.26 o 
   0  26   5      403.16      379.13      5.65 o 
   1  26   5        5.69        4.06      1.24 o 
   2  26   5        1.23        2.57      1.14 o 
   3  26   5       25.65       25.20      2.81 o 
   4  26   5        0.66        2.71      2.12 o 
   5  26   5        0.21        2.90      1.91 o 
   6  26   5       52.80       58.91      6.56 o 
   7  26   5       14.82       17.78      3.89 o 
   8  26   5       12.43       14.16      3.58 o 
  -9  27   5       47.29       42.21      5.43 o 
  -8  27   5       98.98      108.10      5.20 o 
  -7  27   5        0.03        1.78      1.40 o 
  -6  27   5        0.81        1.73      1.34 o 
  -5  27   5       24.44       25.87      2.07 o 
  -4  27   5        1.33        1.95      0.96 o 
  -3  27   5        8.25        8.12      1.45 o 
  -2  27   5       93.42       91.45      3.00 o 
  -1  27   5      537.89      518.09      6.94 o 
   0  27   5       35.45       36.60      1.99 o 
   1  27   5        9.63        8.37      1.44 o 
   2  27   5        1.72        2.78      1.21 o 
   3  27   5        6.70        5.93      1.89 o 
   4  27   5        6.55        9.04      1.93 o 
   5  27   5       69.87       69.83      5.05 o 
   6  27   5      120.77      130.52      6.47 o 
   7  27   5       16.29       15.84      3.72 o 
   8  27   5      168.61      170.50     10.17 o 
  -9  28   5        3.84       24.43     19.08 o 
  -8  28   5      541.76      542.80     12.05 o 
  -7  28   5      109.94      112.56      4.70 o 
  -6  28   5      124.76      127.13      4.21 o 
  -5  28   5      109.09      114.90      3.72 o 
  -4  28   5       16.10       13.78      1.50 o 
  -3  28   5      102.63      105.65      4.74 o 
  -2  28   5      197.60      185.01      4.35 o 
  -1  28   5      379.56      370.45      5.20 o 
   0  28   5       14.12       17.01      1.62 o 
   1  28   5       23.89       22.27      2.00 o 
   2  28   5      392.92      386.47      7.43 o 
   3  28   5       58.76       62.70      3.82 o 
   4  28   5       50.00       49.62      4.22 o 
   5  28   5        8.16       11.32      2.96 o 
   6  28   5      121.02      131.74      8.99 o 
   7  28   5      412.63      410.69     17.26 o 
  -9  29   5        0.06        5.48      5.74 o 
  -8  29   5       11.11       12.82      2.50 o 
  -7  29   5      229.72      226.76      6.75 o 
  -6  29   5       25.78       25.41      2.32 o 
  -5  29   5       21.50       26.68      2.59 o 
  -4  29   5      127.92      118.47      3.73 o 
  -3  29   5        7.41        8.92      1.86 o 
  -2  29   5      160.83      155.82      4.05 o 
  -1  29   5       53.06       57.91      2.51 o 
   0  29   5       58.08       54.63      2.42 o 
   1  29   5       27.76       28.57      2.31 o 
   2  29   5      172.82      160.10      4.75 o 
   3  29   5       64.49       75.81      3.97 o 
   4  29   5        8.73        9.99      3.49 o 
   5  29   5        7.53       10.08      2.55 o 
   6  29   5       17.44       23.02      3.58 o 
   7  29   5        7.25        4.09      2.76 o 
  -9  30   5        0.79        1.61      3.26 o 
  -8  30   5        0.21       -0.53      2.02 o 
  -7  30   5      496.09      475.77     10.16 o 
  -6  30   5        0.48        1.85      1.38 o 
  -5  30   5        0.50        0.45      1.14 o 
  -4  30   5      202.92      196.44      4.61 o 
  -3  30   5       62.37       60.21      2.66 o 
  -2  30   5      160.94      152.18      3.50 o 
  -1  30   5       43.58       43.05      2.36 o 
   0  30   5       61.62       54.63      2.70 o 
   1  30   5       30.54       33.11      2.47 o 
   2  30   5        1.06        2.06      1.43 o 
   3  30   5        0.21        4.57      2.84 o 
   4  30   5       12.06       18.84      3.26 o 
   5  30   5        7.85       12.24      2.75 o 
   6  30   5        0.00        1.70      4.53 o 
   7  30   5       11.60       13.14      3.50 o 
  -9  31   5        9.01       -1.75      8.63 o 
  -8  31   5      271.39      275.88      8.84 o 
  -7  31   5       28.89       27.03      3.47 o 
  -6  31   5       27.70       29.82      2.99 o 
  -5  31   5       34.68       33.49      2.68 o 
  -4  31   5      128.49      127.13      3.76 o 
  -3  31   5       16.91       17.83      1.90 o 
  -2  31   5       34.60       38.81      2.36 o 
  -1  31   5       62.51       55.13      2.61 o 
   0  31   5       25.77       27.16      2.22 o 
   1  31   5        5.41        4.23      1.40 o 
   2  31   5      360.70      361.34      7.41 o 
   3  31   5      136.44      131.86      5.75 o 
   4  31   5        0.36        3.23      1.94 o 
   5  31   5       32.10       36.08      4.20 o 
   6  31   5       17.75       18.71      5.63 o 
   7  31   5       88.89       97.08      5.92 o 
  -8  32   5       35.72       39.95      4.68 o 
  -7  32   5       55.42       52.50      3.78 o 
  -6  32   5      238.38      250.20      6.23 o 
  -5  32   5       41.28       43.80      3.06 o 
  -4  32   5        2.88        0.87      1.16 o 
  -3  32   5       29.21       26.04      2.25 o 
  -2  32   5      106.49      107.16      3.29 o 
  -1  32   5       40.18       38.16      2.60 o 
   0  32   5        0.13        0.23      1.09 o 
   1  32   5      314.02      301.81      6.65 o 
   2  32   5      115.30      113.70      6.51 o 
   3  32   5      142.79      154.46      9.31 o 
   4  32   5        0.58        5.21      2.65 o 
   5  32   5       20.36       23.16      5.64 o 
   6  32   5       85.55       80.35      8.72 o 
   7  32   5        0.23       -1.92      2.34 o 
  -8  33   5        0.66        7.55      2.42 o 
  -7  33   5        6.58        6.53      1.89 o 
  -6  33   5       46.07       42.40      3.18 o 
  -5  33   5       48.42       44.64      3.12 o 
  -4  33   5       29.42       32.37      2.49 o 
  -3  33   5       47.95       48.39      2.86 o 
  -2  33   5      126.81      113.88      3.43 o 
  -1  33   5      429.57      404.03     14.50 o 
   0  33   5      339.79      328.17      6.80 o 
   1  33   5       15.71       16.94      2.13 o 
   2  33   5      354.02      343.77      8.67 o 
   3  33   5       85.44       91.69      5.07 o 
   4  33   5        3.69       10.08      4.65 o 
   5  33   5       36.74       40.52      6.30 o 
   6  33   5       32.54       35.20      4.88 o 
  -9  34   5       51.61       56.84     12.26 o 
  -8  34   5      164.42      175.66      8.62 o 
  -7  34   5        5.19        8.68      2.09 o 
  -6  34   5       55.03       60.46      5.57 o 
  -5  34   5       22.22       27.46      2.76 o 
  -4  34   5       55.82       54.22      3.18 o 
  -3  34   5       50.42       50.45      2.97 o 
  -2  34   5       44.03       41.66      2.55 o 
  -1  34   5        7.23        6.34      1.79 o 
   0  34   5        1.35        8.46      2.29 o 
   1  34   5        0.91        3.12      1.99 o 
   2  34   5      231.56      237.76      8.51 o 
   3  34   5       13.44       15.42      2.41 o 
   4  34   5        0.00        4.24      2.57 o 
   5  34   5       19.64       44.37      8.77 o 
   6  34   5       51.57       54.47      6.81 o 
  -9  35   5        8.27       46.09     11.29 o 
  -8  35   5        2.24        6.64      4.53 o 
  -7  35   5      161.39      167.47      7.04 o 
  -6  35   5        5.23        5.36      1.74 o 
  -5  35   5       34.61       33.64      2.86 o 
  -4  35   5       47.68       45.44      2.99 o 
  -3  35   5       72.14       70.49      3.44 o 
  -2  35   5       94.19       94.02      3.63 o 
  -1  35   5        0.71        0.90      1.28 o 
   0  35   5        1.83        4.52      2.33 o 
   1  35   5      163.12      166.09      5.45 o 
   2  35   5       67.57       74.39      7.99 o 
   3  35   5      101.70      120.76     13.95 o 
   4  35   5        0.42       10.22      3.72 o 
   5  35   5      420.66      434.42     17.67 o 
   6  35   5        3.53        2.52      4.58 o 
  -8  36   5       28.84       31.95      6.26 o 
  -7  36   5       58.09       60.32      5.22 o 
  -6  36   5        0.59        0.32      1.41 o 
  -5  36   5      138.19      132.98      5.25 o 
  -4  36   5       59.04       63.49      3.51 o 
  -3  36   5       57.89       60.30      3.23 o 
  -2  36   5       62.97       64.22      3.32 o 
  -1  36   5       14.73       15.90      2.23 o 
   0  36   5       70.43       69.16      3.77 o 
   1  36   5      109.79      109.96      4.54 o 
   2  36   5       17.69       16.77      2.63 o 
   3  36   5      217.25      227.07      7.50 o 
   4  36   5       58.39       81.80      8.24 o 
   5  36   5       18.64       24.97      7.19 o 
   6  36   5      106.74      104.08     10.92 o 
  -8  37   5        0.80       12.51      4.61 o 
  -7  37   5        1.40        4.05      3.78 o 
  -6  37   5       12.37       12.29      2.24 o 
  -5  37   5       88.81       86.62      4.58 o 
  -4  37   5        0.98        2.32      1.53 o 
  -3  37   5        1.96        4.37      1.51 o 
  -2  37   5      130.60      129.53      4.34 o 
  -1  37   5        1.31        2.45      1.49 o 
   0  37   5       28.77       29.75      2.93 o 
   1  37   5      205.69      201.53      6.18 o 
   2  37   5       38.29       39.54      5.53 o 
   3  37   5        0.72        6.95      8.03 o 
   4  37   5        0.62        3.34     10.51 o 
   5  37   5       13.59       33.71      8.27 o 
  -8  38   5      122.83      134.52     10.48 o 
  -7  38   5        0.88        8.88     10.12 o 
  -6  38   5        0.60        1.64      2.03 o 
  -5  38   5        0.05        1.00      1.62 o 
  -4  38   5       77.00       73.55      4.50 o 
  -3  38   5        0.39        0.88      1.44 o 
  -2  38   5       61.84       59.20      3.41 o 
  -1  38   5      151.57      150.66      5.28 o 
   0  38   5       49.69       58.95      3.74 o 
   1  38   5      134.67      136.84      5.83 o 
   2  38   5       43.92       47.25      4.68 o 
   3  38   5        0.97        4.77      2.68 o 
   4  38   5       82.57       91.17      9.86 o 
   5  38   5        0.93       24.79      6.87 o 
  -8  39   5       11.54        6.52      5.24 o 
  -7  39   5       39.37       36.52      7.36 o 
  -6  39   5       39.84       45.74      5.12 o 
  -5  39   5        2.11        4.65      1.89 o 
  -4  39   5       26.41       26.66      2.84 o 
  -3  39   5      187.40      185.33      5.78 o 
  -2  39   5      118.84      120.16      4.66 o 
  -1  39   5       21.16       25.54      3.18 o 
   0  39   5       12.19       14.39      2.74 o 
   1  39   5      202.47      195.84      6.99 o 
   2  39   5       29.77       30.06      9.12 o 
   3  39   5        0.00        8.27     11.35 o 
   4  39   5        0.19        8.06      3.83 o 
   5  39   5      137.03      158.11     30.62 o 
  -7  40   5        0.18        5.40      4.38 o 
  -6  40   5        7.63       11.14      5.52 o 
  -5  40   5        7.36        8.57      2.90 o 
  -4  40   5       88.41       90.67      4.31 o 
  -3  40   5       81.11       78.78      4.20 o 
  -2  40   5      348.50      344.68      8.73 o 
  -1  40   5        0.02        0.94      1.77 o 
   0  40   5       41.38       38.73      3.75 o 
   1  40   5        6.37        7.45      2.48 o 
   2  40   5       10.53       80.45      9.94 o 
   3  40   5       54.23       49.65     12.39 o 
   4  40   5       26.42       43.03     10.73 o 
  -7  41   5       25.39       22.31      5.88 o 
  -6  41   5       14.32       22.02      7.23 o 
  -5  41   5        0.03        1.60      2.25 o 
  -4  41   5       92.83       91.75      6.00 o 
  -3  41   5      100.04      108.59      4.51 o 
  -2  41   5       90.02       80.89      5.08 o 
  -1  41   5      196.80      196.77     10.13 o 
   0  41   5        0.27        1.40      1.79 o 
   1  41   5       66.49       79.61     10.77 o 
   2  41   5      169.10      178.64     17.71 o 
   3  41   5        5.74       20.31      6.84 o 
   4  41   5       45.46       64.50      8.17 o 
  -7  42   5        4.09        1.45      5.91 o 
  -6  42   5        4.76       16.64      5.16 o 
  -5  42   5        2.98        0.06      5.21 o 
  -4  42   5       14.66       13.77      2.97 o 
  -3  42   5       27.37       30.51      3.87 o 
  -2  42   5        0.09        1.69      2.08 o 
  -1  42   5        1.07        5.43      2.84 o 
   0  42   5       26.13       26.08      4.12 o 
   1  42   5       29.78       27.63      5.21 o 
   2  42   5       10.29       20.16      6.44 o 
   3  42   5       58.13       56.36     11.54 o 
   4  42   5        1.93       33.40      7.76 o 
  -6  43   5       68.44       93.43     19.15 o 
  -5  43   5        0.06        2.12      5.34 o 
  -4  43   5        2.29        1.59      2.54 o 
  -3  43   5       42.08       38.15      4.25 o 
  -2  43   5       77.87       83.18      8.66 o 
  -1  43   5       13.09       16.04      4.20 o 
   0  43   5       39.24       46.52      5.38 o 
   1  43   5      122.35      114.64     14.34 o 
   2  43   5       33.42       52.06     10.99 o 
   3  43   5       40.69       32.36      9.50 o 
  -6  44   5        3.92       10.15     10.27 o 
  -5  44   5       47.49       40.06     10.81 o 
  -4  44   5        2.96        3.26      4.43 o 
  -3  44   5      284.07      260.49     10.74 o 
  -2  44   5      232.21      212.25     19.32 o 
  -1  44   5        0.21       -1.24      4.69 o 
   0  44   5      142.38      135.13     10.38 o 
   1  44   5       43.08       48.66     12.07 o 
   2  44   5        2.45       26.82      7.29 o 
   3  44   5        3.25        1.63      5.20 o 
  -5  45   5       25.68       34.95     10.70 o 
  -4  45   5        3.20        5.71      4.78 o 
  -3  45   5        0.39        1.67      4.01 o 
  -2  45   5       29.31       33.77     10.58 o 
  -1  45   5       37.59       32.72     10.52 o 
   0  45   5       17.21       30.76      7.44 o 
   1  45   5       29.63       39.24      7.12 o 
   2  45   5       76.26       86.20     13.92 o 
  -4  46   5        9.08        3.33      4.56 o 
  -3  46   5        3.54        2.42      4.20 o 
  -2  46   5        1.16        0.96      5.71 o 
  -1  46   5       39.87       35.15      6.62 o 
   0  46   5        0.29       -1.41      5.98 o 
   1  46   5       31.61       29.51      6.21 o 
  -3  47   5       15.81       13.76      8.22 o 
  -2  47   5       86.70       96.76     16.57 o 
  -1  47   5      118.14      117.07      9.94 o 
   0  47   5        5.44        6.94      7.01 o 
  -2  48   5        0.01       -0.17      5.85 o 
  -1  48   5       25.90       41.94      7.39 o 
 -12   0   6       55.29       55.69      9.19 o 
 -11   0   6        8.16        6.77      2.21 o 
 -10   0   6      191.64      175.44      6.39 o 
  -9   0   6        1.72        1.49      1.50 o 
  -8   0   6       35.57       39.34      3.03 o 
  -7   0   6        0.23        1.88      1.18 o 
  -6   0   6      590.54      557.46     11.36 o 
  -5   0   6       10.87        8.79      1.44 o 
  -4   0   6       51.03       50.48      2.48 o 
  -3   0   6       78.50       66.27      2.46 o 
  -2   0   6      402.50      419.23      5.85 o 
  -1   0   6      268.52      222.35      3.67 o 
   0   0   6     2137.95     2123.92     24.41 o 
   1   0   6      193.93      192.19      5.82 o 
   2   0   6        0.84        4.12      1.51 o 
   3   0   6        0.25        2.25      1.81 o 
   4   0   6      167.06      157.51      5.32 o 
   5   0   6      217.64      188.45      7.40 o 
   6   0   6     1274.25     1225.41     23.08 o 
   7   0   6        5.14        2.51      1.99 o 
   8   0   6       60.48       70.67      8.17 o 
   9   0   6      118.07      108.85     13.41 o 
 -12   1   6       17.28       15.68      3.91 o 
 -11   1   6        0.05        1.25      1.26 o 
 -10   1   6       11.95       15.15      1.80 o 
  -9   1   6       51.05       47.25      2.73 o 
  -8   1   6      336.77      327.91      5.20 o 
  -7   1   6      739.93      713.73      7.94 o 
  -6   1   6        4.75        3.00      0.92 o 
  -5   1   6      176.69      175.39      3.23 o 
  -4   1   6      711.43      689.02      6.97 o 
  -3   1   6       25.39       23.80      1.12 o 
  -2   1   6       18.96       30.63      1.26 o 
  -1   1   6       85.00       93.67      1.66 o 
   0   1   6      253.21      273.98      4.21 o 
   1   1   6        0.02        0.51      0.79 o 
   2   1   6      196.91      198.56      4.67 o 
   3   1   6      596.80      564.16      8.44 o 
   4   1   6       54.11       52.84      3.08 o 
   5   1   6       11.79        9.28      1.40 o 
   6   1   6        9.45        6.74      1.63 o 
   7   1   6        7.24        7.22      1.80 o 
   8   1   6        6.72        6.80      2.60 o 
   9   1   6       27.18       32.15      6.75 o 
 -12   2   6        0.08       -0.96      2.00 o 
 -11   2   6       12.34       17.20      2.55 o 
 -10   2   6        2.35        1.78      1.24 o 
  -9   2   6        3.91        2.69      1.13 o 
  -8   2   6       99.07       94.60      2.75 o 
  -7   2   6       20.44       22.23      1.69 o 
  -6   2   6      382.96      368.04      5.36 o 
  -5   2   6       62.31       59.65      2.00 o 
  -4   2   6       10.20        7.81      0.83 o 
  -3   2   6       20.72       20.58      1.07 o 
  -2   2   6       31.85       22.94      1.02 o 
  -1   2   6       54.65       67.10      1.43 o 
   0   2   6      394.49      393.89      5.69 o 
   1   2   6      252.70      219.17      4.61 o 
   2   2   6       95.05       89.80      2.86 o 
   3   2   6       38.35       38.13      2.38 o 
   4   2   6      109.77      106.50      3.22 o 
   5   2   6        0.43       -0.67      0.87 o 
   6   2   6       31.99       28.71      2.62 o 
   7   2   6      124.95      120.49      4.27 o 
   8   2   6       17.49       12.74      2.59 o 
   9   2   6        0.17        1.26      3.50 o 
 -12   3   6        6.12        1.99      2.48 o 
 -11   3   6      237.85      243.27      5.57 o 
 -10   3   6       15.00       20.06      2.24 o 
  -9   3   6       12.85       13.84      1.73 o 
  -8   3   6      199.15      190.84      4.60 o 
  -7   3   6      122.66      116.62      3.26 o 
  -6   3   6       36.51       38.88      2.03 o 
  -5   3   6       26.05       26.10      1.41 o 
  -4   3   6      110.56      130.57      2.53 o 
  -3   3   6        0.08       -0.04      0.46 o 
  -2   3   6      463.73      427.33      4.10 o 
  -1   3   6      122.12      124.33      1.93 o 
   0   3   6        0.01        0.68      0.80 o 
   1   3   6      200.51      186.58      4.22 o 
   2   3   6       40.36       39.81      2.21 o 
   3   3   6       13.98       12.03      1.65 o 
   4   3   6       21.92       19.22      1.77 o 
   5   3   6        0.47        0.76      1.19 o 
   6   3   6      279.21      273.99      6.86 o 
   7   3   6      399.82      384.23      8.30 o 
   8   3   6      150.18      150.26      6.71 o 
   9   3   6       37.56       51.25      7.85 o 
 -12   4   6       19.53       15.95      3.98 o 
 -11   4   6       13.50       16.57      1.97 o 
 -10   4   6       91.75       91.24      3.41 o 
  -9   4   6      115.14      112.28      3.56 o 
  -8   4   6        3.29        3.44      0.91 o 
  -7   4   6       41.57       37.90      2.11 o 
  -6   4   6      133.23      137.31      3.16 o 
  -5   4   6      195.27      204.66      3.31 o 
  -4   4   6      225.53      203.45      3.20 o 
  -3   4   6      592.27      561.37      4.87 o 
  -2   4   6       29.67       37.40      1.21 o 
  -1   4   6      215.51      201.01      2.50 o 
   0   4   6        2.50        2.43      0.93 o 
   1   4   6      216.05      193.05      3.59 o 
   2   4   6      442.09      400.69      6.49 o 
   3   4   6       98.17       98.63      3.55 o 
   4   4   6       40.27       36.99      2.58 o 
   5   4   6      128.37      122.72      3.98 o 
   6   4   6       24.10       21.65      2.93 o 
   7   4   6       31.15       35.31      3.18 o 
   8   4   6       42.96       45.11      4.57 o 
   9   4   6       48.63       48.46      5.66 o 
 -12   5   6       11.89       15.72      3.91 o 
 -11   5   6        1.63        1.41      1.43 o 
 -10   5   6       67.64       76.00      3.35 o 
  -9   5   6        2.48        2.38      1.20 o 
  -8   5   6        2.55        2.95      1.07 o 
  -7   5   6       29.28       30.22      2.00 o 
  -6   5   6      174.41      162.70      3.44 o 
  -5   5   6       81.51       86.67      2.23 o 
  -4   5   6       79.89       71.91      2.01 o 
  -3   5   6       35.96       31.84      1.12 o 
  -2   5   6       20.00       19.42      0.99 o 
  -1   5   6      606.47      617.34      5.01 o 
   0   5   6       10.88       11.89      1.19 o 
   1   5   6       56.14       46.48      2.01 o 
   2   5   6      615.78      593.21      8.28 o 
   3   5   6       86.19       77.28      3.19 o 
   4   5   6       29.14       28.01      2.60 o 
   5   5   6       73.14       76.64      3.34 o 
   6   5   6        4.45        4.45      1.51 o 
   7   5   6        5.19        5.29      1.74 o 
   8   5   6        1.84        0.98      1.96 o 
   9   5   6        4.98        5.05      2.91 o 
 -12   6   6       54.65       59.18      6.83 o 
 -11   6   6       61.66       59.91      3.52 o 
 -10   6   6       32.55       33.47      2.47 o 
  -9   6   6       66.21       64.67      3.09 o 
  -8   6   6       70.93       70.70      2.61 o 
  -7   6   6      171.63      161.19      5.97 o 
  -6   6   6       36.27       32.64      1.90 o 
  -5   6   6        1.56        0.42      0.59 o 
  -4   6   6        5.28        3.71      0.77 o 
  -3   6   6      104.71      119.02      2.26 o 
  -2   6   6       35.10       31.53      1.28 o 
  -1   6   6      319.61      312.54      3.23 o 
   0   6   6       70.73       71.06      1.86 o 
   1   6   6      100.82       82.00      2.47 o 
   2   6   6        2.27        4.24      1.08 o 
   3   6   6      413.22      393.03      7.38 o 
   4   6   6        0.27        0.43      1.04 o 
   5   6   6        0.89        0.90      1.15 o 
   6   6   6      236.89      237.54      6.18 o 
   7   6   6      283.20      288.13      7.37 o 
   8   6   6       54.06       57.90      5.14 o 
   9   6   6        0.00        1.92      3.08 o 
 -12   7   6       12.71       15.34      3.99 o 
 -11   7   6      101.43      103.89      4.00 o 
 -10   7   6       87.68       80.35      3.43 o 
  -9   7   6       55.36       55.36      2.88 o 
  -8   7   6       43.83       47.54      2.27 o 
  -7   7   6       57.92       56.59      2.77 o 
  -6   7   6        1.20        1.43      0.81 o 
  -5   7   6       62.61       57.11      1.85 o 
  -4   7   6        0.42        1.03      0.58 o 
  -3   7   6      246.12      238.55      3.15 o 
  -2   7   6       25.58       36.21      1.41 o 
  -1   7   6      158.44      155.40      2.00 o 
   0   7   6      217.67      220.72      3.35 o 
   1   7   6      307.05      290.92      4.75 o 
   2   7   6      191.90      185.48      4.08 o 
   3   7   6       47.14       38.88      2.90 o 
   4   7   6      110.87      100.83      4.57 o 
   5   7   6      317.03      299.88      6.31 o 
   6   7   6       43.24       42.26      3.17 o 
   7   7   6       27.79       26.12      2.89 o 
   8   7   6        0.08        0.13      2.01 o 
   9   7   6        7.80        6.30      3.09 o 
 -12   8   6      129.37      129.09      8.36 o 
 -11   8   6       39.51       41.60      3.24 o 
 -10   8   6       11.86       11.64      1.82 o 
  -9   8   6       14.71       14.81      1.69 o 
  -8   8   6       31.21       29.82      2.01 o 
  -7   8   6       28.18       23.84      1.91 o 
  -6   8   6       77.51       71.17      2.46 o 
  -5   8   6       59.29       70.03      2.00 o 
  -4   8   6       23.72       30.92      1.47 o 
  -3   8   6      112.70      143.25      2.59 o 
  -2   8   6      360.41      362.82      3.94 o 
  -1   8   6       55.50       60.42      1.27 o 
   0   8   6     1170.03     1113.49     10.67 o 
   1   8   6      369.73      328.22      5.62 o 
   2   8   6        0.82        0.26      0.84 o 
   3   8   6       28.95       32.48      2.62 o 
   4   8   6        9.28       10.03      2.10 o 
   5   8   6      532.61      522.49      8.67 o 
   6   8   6       50.36       45.41      3.49 o 
   7   8   6        4.07        1.41      1.61 o 
   8   8   6        7.46        5.01      2.32 o 
   9   8   6        0.01        0.32      2.55 o 
 -12   9   6       24.40       23.47      4.67 o 
 -11   9   6        0.74        0.36      1.40 o 
 -10   9   6      122.23      122.59      4.47 o 
  -9   9   6        1.77        1.16      1.05 o 
  -8   9   6       56.68       55.56      2.39 o 
  -7   9   6      131.20      128.43      3.85 o 
  -6   9   6      202.04      192.20      3.71 o 
  -5   9   6        5.86        4.46      0.77 o 
  -4   9   6       21.89       28.02      1.55 o 
  -3   9   6      482.69      471.97      4.87 o 
  -2   9   6      572.63      575.69      5.77 o 
  -1   9   6        1.36        1.78      0.44 o 
   0   9   6       15.48       19.34      1.49 o 
   1   9   6      526.98      524.36      8.06 o 
   2   9   6        5.91        3.25      1.17 o 
   3   9   6      116.34      112.96      4.13 o 
   4   9   6       22.70       22.99      2.56 o 
   5   9   6       42.78       41.02      3.12 o 
   6   9   6      138.63      130.70      4.47 o 
   7   9   6        0.07        0.55      1.58 o 
   8   9   6       78.35       75.37      5.71 o 
 -12  10   6       54.49       57.70      6.78 o 
 -11  10   6       28.10       28.49      2.85 o 
 -10  10   6       26.06       24.21      2.99 o 
  -9  10   6        0.20        2.23      1.71 o 
  -8  10   6        0.07        1.53      0.95 o 
  -7  10   6       95.67       91.67      3.29 o 
  -6  10   6      222.00      206.00      3.87 o 
  -5  10   6        1.33        2.28      0.58 o 
  -4  10   6       85.92       89.27      2.38 o 
  -3  10   6       16.60       15.30      1.14 o 
  -2  10   6       67.98       64.21      1.74 o 
  -1  10   6        5.28        8.85      0.68 o 
   0  10   6      307.92      296.83      4.53 o 
   1  10   6       13.25       14.21      1.58 o 
   2  10   6      329.41      315.18      6.22 o 
   3  10   6       25.45       25.43      2.34 o 
   4  10   6      155.06      140.55      5.00 o 
   5  10   6        0.44        1.95      1.35 o 
   6  10   6        1.79        1.66      1.49 o 
   7  10   6        0.09        1.41      1.74 o 
   8  10   6        5.37        2.12      2.14 o 
 -12  11   6        0.14        0.91      2.51 o 
 -11  11   6        4.31        3.82      1.72 o 
 -10  11   6       40.88       40.78      3.12 o 
  -9  11   6      109.64      107.11      4.36 o 
  -8  11   6        0.56       -0.28      1.95 o 
  -7  11   6        0.49       -0.62      0.86 o 
  -6  11   6      418.40      414.78      6.17 o 
  -5  11   6       44.59       44.04      1.83 o 
  -4  11   6      159.96      169.43      3.48 o 
  -3  11   6       30.06       43.82      1.71 o 
  -2  11   6        0.83        0.95      0.66 o 
  -1  11   6       66.21       67.11      1.56 o 
   0  11   6      218.59      213.57      3.77 o 
   1  11   6      177.55      170.28      4.21 o 
   2  11   6        0.01        2.48      1.39 o 
   3  11   6       44.67       40.93      2.76 o 
   4  11   6      733.07      694.36     12.06 o 
   5  11   6       47.86       59.16      3.42 o 
   6  11   6        3.62        4.63      2.56 o 
   7  11   6      112.56      113.53      4.74 o 
   8  11   6       46.83       45.77      4.24 o 
 -12  12   6       25.99       31.92      5.18 o 
 -11  12   6       15.23       15.64      2.27 o 
 -10  12   6        1.77        2.71      1.42 o 
  -9  12   6        9.38       12.09      1.99 o 
  -8  12   6       31.32       32.54      2.88 o 
  -7  12   6        4.75        4.78      1.81 o 
  -6  12   6        0.56        2.60      1.02 o 
  -5  12   6        0.05        0.20      0.83 o 
  -4  12   6       98.07      101.92      2.44 o 
  -3  12   6      350.85      364.72      4.78 o 
  -2  12   6        0.24        1.03      0.64 o 
  -1  12   6       12.95       19.70      1.08 o 
   0  12   6       51.38       48.96      1.87 o 
   1  12   6        7.88        6.01      1.20 o 
   2  12   6      116.44      111.30      4.06 o 
   3  12   6      212.18      206.57      6.40 o 
   4  12   6        9.52        9.67      1.91 o 
   5  12   6       89.88       91.23      3.85 o 
   6  12   6        2.52        4.98      2.12 o 
   7  12   6       19.79       18.31      3.53 o 
   8  12   6        0.02       -0.01      1.81 o 
 -12  13   6        0.42        0.91      2.46 o 
 -11  13   6        5.45        6.63      1.98 o 
 -10  13   6        0.37        1.29      1.92 o 
  -9  13   6       20.35       19.42      2.43 o 
  -8  13   6       19.69       23.38      2.39 o 
  -7  13   6       16.82       15.02      1.79 o 
  -6  13   6       69.77       67.69      2.61 o 
  -5  13   6        2.10        2.07      0.71 o 
  -4  13   6       28.36       29.12      1.60 o 
  -3  13   6        0.07        0.34      0.61 o 
  -2  13   6        1.58        5.44      0.85 o 
  -1  13   6        5.20        3.54      0.77 o 
   0  13   6       42.78       46.69      2.07 o 
   1  13   6       40.81       33.46      2.02 o 
   2  13   6        0.19       -0.20      1.07 o 
   3  13   6        2.55        2.32      1.38 o 
   4  13   6        5.96        5.63      1.73 o 
   5  13   6        4.49        7.15      1.81 o 
   6  13   6        0.80        5.70      2.77 o 
   7  13   6       27.74       31.18      5.33 o 
   8  13   6        7.95        8.73      2.43 o 
 -12  14   6       74.38       63.16      6.93 o 
 -11  14   6        9.45       10.16      2.27 o 
 -10  14   6       53.49       60.89      5.42 o 
  -9  14   6       11.65       10.13      1.94 o 
  -8  14   6       52.36       60.21      3.47 o 
  -7  14   6       24.23       25.65      2.31 o 
  -6  14   6        9.79        9.71      1.33 o 
  -5  14   6        0.02        0.50      0.77 o 
  -4  14   6      119.15      127.51      2.78 o 
  -3  14   6      210.73      198.10      3.70 o 
  -2  14   6      187.57      192.53      3.64 o 
  -1  14   6      271.07      252.22      3.86 o 
   0  14   6      198.09      174.40      3.79 o 
   1  14   6        3.94        3.21      1.01 o 
   2  14   6      101.80       91.81      3.78 o 
   3  14   6      129.93      112.28      4.36 o 
   4  14   6       19.26       18.55      2.51 o 
   5  14   6      215.12      206.38      6.36 o 
   6  14   6        7.51        7.84      1.99 o 
   7  14   6        1.05        1.87      2.24 o 
   8  14   6       23.19       21.51      3.21 o 
 -12  15   6       14.42       25.93      4.75 o 
 -11  15   6       72.64       88.03      5.95 o 
 -10  15   6      180.52      175.23      6.42 o 
  -9  15   6        8.24       11.58      2.04 o 
  -8  15   6       11.69        9.85      1.81 o 
  -7  15   6        6.14        8.53      2.09 o 
  -6  15   6      315.57      296.47      5.93 o 
  -5  15   6       56.94       55.71      2.18 o 
  -4  15   6      212.87      220.22      3.71 o 
  -3  15   6      523.63      508.65      6.92 o 
  -2  15   6       87.50       89.82      2.52 o 
  -1  15   6      144.17      163.39      3.20 o 
   0  15   6      184.29      174.65      3.83 o 
   1  15   6       15.65       18.12      1.68 o 
   2  15   6        0.34        0.65      1.21 o 
   3  15   6        5.57        5.75      1.79 o 
   4  15   6      575.86      543.42     10.60 o 
   5  15   6       19.77       24.37      2.86 o 
   6  15   6        1.58        8.31      3.59 o 
   7  15   6        4.83        4.44      2.63 o 
   8  15   6       31.13       31.67      3.81 o 
 -11  16   6       25.59       23.48      3.43 o 
 -10  16   6       14.68       18.38      2.54 o 
  -9  16   6        1.21        3.25      3.07 o 
  -8  16   6       19.08       18.49      2.29 o 
  -7  16   6      152.93      156.62      4.37 o 
  -6  16   6       10.01        9.75      1.33 o 
  -5  16   6       39.93       43.36      2.27 o 
  -4  16   6       65.64       68.85      2.42 o 
  -3  16   6       78.61       77.13      2.41 o 
  -2  16   6        7.66        9.28      1.18 o 
  -1  16   6      154.02      137.07      4.13 o 
   0  16   6       38.54       38.99      2.00 o 
   1  16   6      304.36      302.99      5.53 o 
   2  16   6       17.61       18.29      2.19 o 
   3  16   6        3.55        2.24      1.68 o 
   4  16   6        2.86        2.32      1.55 o 
   5  16   6      152.91      153.50      5.64 o 
   6  16   6       51.41       51.95      4.28 o 
   7  16   6       80.71       84.71      6.33 o 
   8  16   6        4.65        4.71      2.34 o 
 -11  17   6       24.64       24.81      4.48 o 
 -10  17   6        5.23        5.86      2.89 o 
  -9  17   6       88.98       87.33      5.41 o 
  -8  17   6      104.57      101.81      4.20 o 
  -7  17   6      309.99      296.30      6.18 o 
  -6  17   6      126.64      123.33      3.79 o 
  -5  17   6      146.48      130.92      3.29 o 
  -4  17   6       30.78       33.15      2.48 o 
  -3  17   6      134.27      133.25      3.63 o 
  -2  17   6     1116.46     1100.53     10.80 o 
  -1  17   6       45.29       59.77      2.52 o 
   0  17   6        8.80       11.20      1.24 o 
   1  17   6      957.71      899.22     11.11 o 
   2  17   6        2.39        2.27      1.40 o 
   3  17   6      305.25      286.85      8.50 o 
   4  17   6      161.22      159.44      4.89 o 
   5  17   6        1.18        1.31      1.75 o 
   6  17   6       30.15       35.91      5.58 o 
   7  17   6        7.14        7.27      3.83 o 
   8  17   6       15.30       16.82      3.87 o 
 -11  18   6       70.07       78.43      6.44 o 
 -10  18   6        1.56        4.11      2.88 o 
  -9  18   6       13.46       11.51      2.25 o 
  -8  18   6        3.16        3.05      1.47 o 
  -7  18   6        1.38        5.62      1.98 o 
  -6  18   6       11.40       15.44      1.70 o 
  -5  18   6        0.02        1.38      0.83 o 
  -4  18   6      195.64      188.55      4.58 o 
  -3  18   6      192.43      181.52      3.74 o 
  -2  18   6        0.20        2.66      0.80 o 
  -1  18   6      381.30      382.53      6.44 o 
   0  18   6      108.77      100.24      2.77 o 
   1  18   6       85.32       91.01      3.04 o 
   2  18   6      214.60      218.62      6.58 o 
   3  18   6       11.97       11.50      2.26 o 
   4  18   6      138.85      132.43      4.86 o 
   5  18   6      167.73      172.87      5.41 o 
   6  18   6      120.12      119.90      5.31 o 
   7  18   6       50.94       57.76      5.29 o 
   8  18   6       61.04       59.51      4.90 o 
 -11  19   6       76.29       77.95      6.87 o 
 -10  19   6       67.74       68.56      4.43 o 
  -9  19   6       31.59       32.71      3.09 o 
  -8  19   6        1.14       -0.01      1.32 o 
  -7  19   6        4.42        6.67      2.10 o 
  -6  19   6        0.13        1.60      0.86 o 
  -5  19   6        6.18        8.03      1.25 o 
  -4  19   6        0.15        2.04      0.82 o 
  -3  19   6      217.55      221.47      4.36 o 
  -2  19   6       37.81       33.19      1.80 o 
  -1  19   6      106.06      103.42      3.30 o 
   0  19   6      226.25      212.91      4.16 o 
   1  19   6       93.95       92.73      2.81 o 
   2  19   6      130.78      118.87      4.92 o 
   3  19   6      119.72      115.00      5.01 o 
   4  19   6       35.49       37.49      3.21 o 
   5  19   6      127.87      129.27      4.73 o 
   6  19   6       29.06       34.94      3.54 o 
   7  19   6       87.78       80.97      7.44 o 
   8  19   6        8.89        6.58      2.68 o 
 -11  20   6        7.73        5.11      2.79 o 
 -10  20   6        1.09        3.21      1.84 o 
  -9  20   6       28.46       21.15      2.52 o 
  -8  20   6      102.60       99.76      4.23 o 
  -7  20   6        9.90       14.20      2.65 o 
  -6  20   6        0.86        2.06      1.33 o 
  -5  20   6       13.88       15.46      1.59 o 
  -4  20   6      111.29      111.70      3.18 o 
  -3  20   6      159.76      163.20      4.06 o 
  -2  20   6        9.11       10.74      1.16 o 
  -1  20   6      111.32      110.85      4.26 o 
   0  20   6        4.46        5.03      1.20 o 
   1  20   6       71.94       80.01      2.83 o 
   2  20   6      400.50      371.44     10.83 o 
   3  20   6      223.11      223.48      7.05 o 
   4  20   6      292.54      299.10      7.37 o 
   5  20   6        1.03        2.29      2.00 o 
   6  20   6       48.38       50.80      5.93 o 
   7  20   6      426.13      414.16     11.44 o 
   8  20   6        6.36        6.34      2.54 o 
 -11  21   6       87.79       95.58      9.81 o 
 -10  21   6      135.35      133.47      5.94 o 
  -9  21   6       71.46       70.36      4.23 o 
  -8  21   6       47.91       51.02      4.03 o 
  -7  21   6       51.07       51.25      2.96 o 
  -6  21   6       25.08       28.80      2.57 o 
  -5  21   6       84.89       76.41      2.97 o 
  -4  21   6      181.62      187.43      4.19 o 
  -3  21   6       19.97       20.92      1.86 o 
  -2  21   6        5.72        5.73      0.98 o 
  -1  21   6        2.79        0.38      1.19 o 
   0  21   6       21.57       22.84      2.43 o 
   1  21   6       38.20       35.41      2.13 o 
   2  21   6       61.81       55.84      3.63 o 
   3  21   6       42.63       47.83      3.06 o 
   4  21   6        9.97        8.48      1.91 o 
   5  21   6        9.53       11.49      2.12 o 
   6  21   6        8.18       11.01      3.12 o 
   7  21   6       66.48       72.45      5.78 o 
 -11  22   6       35.01       36.62      7.32 o 
 -10  22   6       97.29      115.22      9.91 o 
  -9  22   6      162.59      161.77      5.59 o 
  -8  22   6       22.82       16.79      2.34 o 
  -7  22   6       11.09       12.34      2.72 o 
  -6  22   6      347.23      339.39      8.77 o 
  -5  22   6        7.83       11.60      1.42 o 
  -4  22   6       41.76       48.22      2.47 o 
  -3  22   6      340.82      329.92      6.06 o 
  -2  22   6        1.66        2.72      0.83 o 
  -1  22   6      122.79      125.16      3.72 o 
   0  22   6      131.13      117.54      3.62 o 
   1  22   6       27.25       34.63      2.38 o 
   2  22   6      102.65      103.11      4.71 o 
   3  22   6      225.02      218.02      5.82 o 
   4  22   6       37.04       36.72      3.16 o 
   5  22   6       35.14       43.45      3.76 o 
   6  22   6       66.37       76.91      7.40 o 
   7  22   6        0.57        6.47      2.62 o 
 -11  23   6       18.58       18.49      5.56 o 
 -10  23   6       35.48       31.77      5.08 o 
  -9  23   6      237.73      253.68      7.07 o 
  -8  23   6       16.81       21.54      2.95 o 
  -7  23   6       85.41       82.24      4.43 o 
  -6  23   6        3.98        3.27      1.65 o 
  -5  23   6      281.11      277.79      5.72 o 
  -4  23   6      278.03      282.21      5.32 o 
  -3  23   6      307.11      296.61      5.77 o 
  -2  23   6      624.31      603.47      7.72 o 
  -1  23   6       19.06       23.66      2.33 o 
   0  23   6       93.94       89.12      3.33 o 
   1  23   6      381.51      388.46      6.29 o 
   2  23   6        6.85        5.76      3.05 o 
   3  23   6      172.16      171.46      5.19 o 
   4  23   6       32.92       37.47      3.91 o 
   5  23   6        0.50        2.70      1.70 o 
   6  23   6      276.13      287.99      9.64 o 
   7  23   6      225.73      245.44      8.88 o 
 -11  24   6       66.89       57.55      9.08 o 
 -10  24   6        0.59        1.21      3.06 o 
  -9  24   6        4.51        4.96      2.10 o 
  -8  24   6        1.42        1.16      2.71 o 
  -7  24   6       33.27       33.69      3.50 o 
  -6  24   6       25.48       19.71      2.68 o 
  -5  24   6      147.42      150.04      4.20 o 
  -4  24   6      122.08      117.25      3.43 o 
  -3  24   6        0.06       -0.41      0.99 o 
  -2  24   6       40.44       44.60      2.91 o 
  -1  24   6       59.08       59.58      2.93 o 
   0  24   6      117.60      112.24      3.63 o 
   1  24   6       12.13       12.79      1.70 o 
   2  24   6       38.03       33.58      3.36 o 
   3  24   6       58.11       57.02      3.30 o 
   4  24   6       22.11       28.60      3.92 o 
   5  24   6        2.29        5.81      3.36 o 
   6  24   6      194.29      199.86      8.03 o 
   7  24   6      122.99      125.28      6.47 o 
  -9  25   6        0.28        3.52      3.82 o 
  -8  25   6      210.89      218.06      7.32 o 
  -7  25   6      314.52      318.74      7.71 o 
  -6  25   6        0.91        0.25      1.20 o 
  -5  25   6      261.25      265.74      6.41 o 
  -4  25   6      295.80      305.25      5.67 o 
  -3  25   6       55.65       60.46      2.91 o 
  -2  25   6        1.40        0.93      0.85 o 
  -1  25   6       85.33       82.15      3.85 o 
   0  25   6      196.26      194.30      4.82 o 
   1  25   6       38.26       36.60      3.46 o 
   2  25   6       21.32       18.98      2.78 o 
   3  25   6      308.21      296.83      7.03 o 
   4  25   6        0.18        5.86      5.12 o 
   5  25   6        5.18       17.69      5.90 o 
   6  25   6        6.81       10.97      3.68 o 
   7  25   6       29.08       35.39      5.76 o 
  -9  26   6       47.58       49.06      5.30 o 
  -8  26   6       69.66       77.00      4.64 o 
  -7  26   6        7.78        8.71      1.84 o 
  -6  26   6      152.91      153.01      5.85 o 
  -5  26   6       15.96       16.69      2.32 o 
  -4  26   6       14.93       16.47      1.83 o 
  -3  26   6       73.71       80.14      3.73 o 
  -2  26   6        9.36        6.07      1.42 o 
  -1  26   6       98.61      103.07      3.57 o 
   0  26   6       60.33       58.25      3.06 o 
   1  26   6      162.31      152.15      5.49 o 
   2  26   6      298.51      297.53      8.22 o 
   3  26   6        6.58        7.62      3.49 o 
   4  26   6       20.10       16.91      2.46 o 
   5  26   6      114.19      116.42      5.90 o 
   6  26   6       61.53       68.96      6.83 o 
   7  26   6        0.00        3.33      2.75 o 
  -9  27   6        6.47        2.08      2.47 o 
  -8  27   6      288.98      289.96     19.21 o 
  -7  27   6       12.65        9.95      1.93 o 
  -6  27   6      163.12      160.93      6.05 o 
  -5  27   6      180.94      182.75      5.85 o 
  -4  27   6       30.68       29.22      2.55 o 
  -3  27   6        2.43        4.66      1.57 o 
  -2  27   6       19.72       21.00      1.87 o 
  -1  27   6      220.31      212.57      5.75 o 
   0  27   6        0.14        0.53      1.16 o 
   1  27   6       31.24       28.76      3.86 o 
   2  27   6      587.68      562.60     11.90 o 
   3  27   6      129.45      130.04      7.01 o 
   4  27   6       11.51       19.27      4.92 o 
   5  27   6        4.55        8.72      2.64 o 
   6  27   6       30.98       30.92      4.77 o 
   7  27   6        0.02        6.11      3.07 o 
 -10  28   6        0.01       17.84      5.73 o 
  -9  28   6       32.96       36.99      8.74 o 
  -8  28   6       34.08       35.18      4.98 o 
  -7  28   6       16.95       16.29      2.49 o 
  -6  28   6       55.69       59.22      3.92 o 
  -5  28   6       65.45       80.82      4.13 o 
  -4  28   6       23.39       29.85      2.96 o 
  -3  28   6       12.01       13.96      1.53 o 
  -2  28   6      132.28      126.19      3.72 o 
  -1  28   6        0.97       -0.04      1.23 o 
   0  28   6       62.32       59.45      3.15 o 
   1  28   6      187.56      184.41      5.70 o 
   2  28   6        8.72       13.57      6.59 o 
   3  28   6       38.22       34.12      2.86 o 
   4  28   6       18.74       23.91      3.05 o 
   5  28   6        0.00       16.14      6.72 o 
   6  28   6        5.86        6.25      2.93 o 
  -8  29   6        0.22        7.39      7.77 o 
  -7  29   6       17.77       12.95      2.53 o 
  -6  29   6       51.13       52.95      3.74 o 
  -5  29   6      367.35      360.86      8.55 o 
  -4  29   6      166.20      165.59      5.62 o 
  -3  29   6       96.74       99.25      3.87 o 
  -2  29   6      156.17      152.71      4.37 o 
  -1  29   6       35.94       34.84      3.70 o 
   0  29   6       42.83       36.78      3.26 o 
   1  29   6       80.67       91.79      4.56 o 
   2  29   6       29.93       37.29      5.97 o 
   3  29   6        0.00        2.04      2.31 o 
   4  29   6        8.02       12.73      3.75 o 
   5  29   6        2.72        7.65      2.70 o 
   6  29   6      205.91      227.34     12.43 o 
  -9  30   6       84.15      120.66     13.35 o 
  -8  30   6        0.52        1.51      2.06 o 
  -7  30   6      115.38      123.85      7.49 o 
  -6  30   6        0.07        2.84      1.71 o 
  -5  30   6      180.08      187.75      6.17 o 
  -4  30   6       82.49       83.19      4.22 o 
  -3  30   6      146.47      145.55      4.70 o 
  -2  30   6       51.80       50.39      4.29 o 
  -1  30   6       76.16       77.71      4.48 o 
   0  30   6       36.59       36.76      3.19 o 
   1  30   6       73.02       85.24      5.25 o 
   2  30   6      101.86      127.93     15.94 o 
   3  30   6       63.14       72.19      6.19 o 
   4  30   6        0.37        5.65      3.50 o 
   5  30   6       40.21       52.11      6.24 o 
   6  30   6        3.68        9.35      4.47 o 
  -9  31   6        3.42        5.18      5.20 o 
  -8  31   6       34.70       35.40      4.55 o 
  -7  31   6       82.41       85.63      5.78 o 
  -6  31   6       37.59       37.81      3.76 o 
  -5  31   6        0.07        0.91      1.45 o 
  -4  31   6       20.47       22.45      2.72 o 
  -3  31   6       13.56       15.45      2.04 o 
  -2  31   6       17.38       16.83      2.77 o 
  -1  31   6      163.54      155.63      5.98 o 
   0  31   6       22.35       23.72      3.11 o 
   1  31   6      172.68      179.33      7.13 o 
   2  31   6      482.00      489.37     18.44 o 
   3  31   6       20.98       23.55      3.41 o 
   4  31   6       18.14       20.71      3.69 o 
   5  31   6      172.36      183.96      8.82 o 
   6  31   6        2.87        9.31      2.70 o 
  -9  32   6        2.12       -0.09      4.37 o 
  -8  32   6       12.63       12.76      4.19 o 
  -7  32   6       21.68       20.79      3.32 o 
  -6  32   6       29.08       29.71      4.19 o 
  -5  32   6       57.76       64.93      4.41 o 
  -4  32   6       30.67       36.49      3.38 o 
  -3  32   6        2.03        1.98      1.44 o 
  -2  32   6       50.12       46.53      4.22 o 
  -1  32   6       42.13       41.88      4.83 o 
   0  32   6      105.12       99.83      6.95 o 
   1  32   6       31.97       28.16      3.97 o 
   2  32   6       24.94       35.07      5.36 o 
   3  32   6       76.58       76.20      5.07 o 
   4  32   6       48.30       68.43      8.06 o 
   5  32   6        3.88       11.01      3.49 o 
   6  32   6        1.32        7.09      7.75 o 
  -9  33   6        6.63       15.51      7.63 o 
  -8  33   6        5.24       17.73      5.80 o 
  -7  33   6       67.98       62.27      5.27 o 
  -6  33   6        6.12        4.08      2.18 o 
  -5  33   6       65.60       71.05      5.28 o 
  -4  33   6      207.03      191.89      6.31 o 
  -3  33   6       77.52       73.67      3.75 o 
  -2  33   6       42.15       38.69      3.41 o 
  -1  33   6        0.46        1.14      1.83 o 
   0  33   6        0.52        1.71      1.66 o 
   1  33   6      113.30      102.84      5.63 o 
   2  33   6        0.17        7.96      7.45 o 
   4  33   6        0.26        7.38      3.28 o 
   5  33   6       29.97       37.55      5.52 o 
  -9  34   6       13.66       25.66      8.10 o 
  -8  34   6        5.71       14.57      5.87 o 
  -7  34   6       30.56       29.70      3.85 o 
  -6  34   6        3.09        3.08      2.31 o 
  -5  34   6       10.95       12.40      2.66 o 
  -4  34   6       43.14       44.13      3.73 o 
  -3  34   6       48.27       54.86      4.03 o 
  -2  34   6        3.99        3.84      1.78 o 
  -1  34   6        0.03        1.27      1.77 o 
   0  34   6       16.75       13.24      3.10 o 
   1  34   6       36.79       39.83      4.21 o 
   2  34   6      199.75      212.90     16.85 o 
   4  34   6       34.93       50.09      7.05 o 
   5  34   6      145.75      219.10     12.47 o 
  -8  35   6       46.83       54.06     10.57 o 
  -7  35   6       38.78       40.13      6.98 o 
  -6  35   6       27.68       24.17      3.85 o 
  -5  35   6        4.40        3.27      2.10 o 
  -4  35   6        5.40        5.31      2.09 o 
  -3  35   6       39.41       44.75      4.22 o 
  -2  35   6      161.85      160.69      5.79 o 
  -1  35   6        4.78        4.15      2.51 o 
   0  35   6        0.87        4.29      2.13 o 
   1  35   6       12.82        9.35      2.42 o 
   2  35   6        0.08       -2.77      2.77 o 
   4  35   6       12.75       20.65      5.16 o 
   5  35   6       22.26       42.23      7.18 o 
  -8  36   6       29.18       46.16      9.49 o 
  -7  36   6       12.90       15.59      5.01 o 
  -6  36   6       42.37       38.02      4.71 o 
  -5  36   6        5.68        3.95      2.06 o 
  -4  36   6       14.53       14.00      2.83 o 
  -3  36   6       10.20        7.05      2.29 o 
  -2  36   6       32.77       34.83      4.73 o 
  -1  36   6        3.95        5.18      2.69 o 
   0  36   6       26.25       24.72      3.89 o 
   1  36   6        0.54        0.67      2.19 o 
   2  36   6       71.92       81.99     13.16 o 
   5  36   6        1.52        8.74      4.00 o 
  -8  37   6        4.91       23.29     17.90 o 
  -7  37   6        7.27       12.85      9.47 o 
  -6  37   6       39.48       36.54      8.63 o 
  -5  37   6       16.43       12.86      2.82 o 
  -4  37   6       22.65       22.16      4.00 o 
  -3  37   6        4.46        6.52      2.24 o 
  -2  37   6       19.47       15.08      3.59 o 
  -1  37   6        0.51        1.70      2.31 o 
   0  37   6        5.23        3.15      1.84 o 
   1  37   6        5.92        4.51      3.60 o 
   2  37   6        0.25       16.56      6.07 o 
   3  37   6        1.02        9.79      4.97 o 
   4  37   6      234.58      250.16     19.28 o 
  -7  38   6       82.31       88.38      8.94 o 
  -6  38   6        4.88        5.02      6.07 o 
  -5  38   6        1.79        3.62      2.36 o 
  -4  38   6       12.00       13.26      2.88 o 
  -3  38   6       68.13       71.38      7.09 o 
  -2  38   6        3.08        1.56      2.27 o 
  -1  38   6       68.90       70.80      6.60 o 
   0  38   6        2.14        7.03      2.30 o 
   1  38   6        4.67       11.33      3.24 o 
   3  38   6       34.33       59.84     11.60 o 
   4  38   6        9.08       21.57      8.02 o 
  -7  39   6        0.96       -1.52      5.15 o 
  -6  39   6       30.31       40.44     10.99 o 
  -5  39   6        9.43        8.34      3.20 o 
  -4  39   6      118.79      117.84      6.02 o 
  -3  39   6       12.85       12.65      3.58 o 
  -2  39   6       34.65       35.35      4.95 o 
  -1  39   6        0.52        2.76      2.99 o 
   0  39   6        4.83        5.38      2.52 o 
   1  39   6       15.02       50.53      9.74 o 
   3  39   6        1.24        7.57      4.39 o 
   4  39   6        3.83       15.17      5.82 o 
  -7  40   6        2.63       -2.69      5.35 o 
  -6  40   6       55.14       72.99     13.81 o 
  -5  40   6        0.95        0.77      3.77 o 
  -4  40   6       18.24       18.10      3.28 o 
  -3  40   6       50.67       51.19      5.94 o 
  -2  40   6       25.01       25.17      5.53 o 
  -1  40   6        9.32       12.11      4.09 o 
   0  40   6       12.44       21.57      8.24 o 
   1  40   6       24.08       33.22      5.09 o 
   3  40   6       57.07       83.61     10.88 o 
  -6  41   6       28.00       19.36      8.81 o 
  -5  41   6       55.05       62.94      9.42 o 
  -4  41   6       75.31       83.25      6.82 o 
  -3  41   6       23.52       18.06      5.96 o 
  -2  41   6      105.60      107.77      7.45 o 
  -1  41   6        2.39        3.88      3.04 o 
   0  41   6       29.78       25.81      9.03 o 
   1  41   6       68.99      100.29     11.51 o 
  -6  42   6       10.35        4.44      6.16 o 
  -5  42   6        7.31        3.11      4.55 o 
  -4  42   6       53.63       57.05      8.86 o 
  -3  42   6       60.13       67.57      9.64 o 
  -2  42   6       23.83       28.00      6.63 o 
  -1  42   6       52.73       48.35     11.35 o 
   0  42   6        0.15        4.19      5.67 o 
   1  42   6       66.49       77.16     12.77 o 
  -5  43   6        5.94        7.57      4.87 o 
  -4  43   6        4.15        0.43      3.95 o 
  -3  43   6      161.06      152.34     11.88 o 
  -2  43   6      210.01      199.54     13.26 o 
  -1  43   6       10.42        3.10      5.77 o 
   0  43   6        0.34       -0.40      5.01 o 
   1  43   6       50.18       67.28     12.12 o 
  -4  44   6       24.89       25.84      6.62 o 
  -3  44   6       45.23       50.08      8.68 o 
  -2  44   6       55.12       61.29      9.26 o 
  -1  44   6      109.82       88.12     15.41 o 
   0  44   6       88.26      101.17     16.11 o 
  -3  45   6       47.99       59.14      9.43 o 
  -2  45   6       93.16       97.39     11.46 o 
  -1  45   6       16.31       20.42      8.54 o 
   0  45   6       70.80       71.07      9.30 o 
 -12   1   7        1.00        5.12      3.90 o 
 -11   1   7       69.02       66.84      4.11 o 
 -10   1   7        0.09        0.33      1.09 o 
  -9   1   7        0.01        0.80      1.13 o 
  -8   1   7       59.96       53.45      3.21 o 
  -7   1   7      369.51      348.83      5.69 o 
  -6   1   7      304.88      300.35      4.76 o 
  -5   1   7      189.20      191.03      3.42 o 
  -4   1   7       18.58       17.68      1.32 o 
  -3   1   7      135.63      116.68      2.55 o 
  -2   1   7      192.69      227.27      3.65 o 
  -1   1   7      378.80      362.52      5.91 o 
   0   1   7      148.43      161.74      4.14 o 
   1   1   7        3.47        4.55      1.23 o 
   2   1   7       14.13       10.13      1.64 o 
   3   1   7      169.75      164.65      4.13 o 
   4   1   7       12.59       11.66      1.67 o 
   5   1   7      116.50      122.32      4.12 o 
   6   1   7        0.25        1.01      1.45 o 
   7   1   7        0.96        1.83      2.00 o 
   8   1   7       45.95       44.40      4.77 o 
 -12   2   7      141.06      152.01      7.84 o 
 -11   2   7       94.48       99.84      3.88 o 
 -10   2   7       10.52        9.46      1.76 o 
  -9   2   7      256.21      237.44      5.29 o 
  -8   2   7       21.76       21.52      2.20 o 
  -7   2   7      187.89      194.48      4.17 o 
  -6   2   7      134.13      131.60      3.10 o 
  -5   2   7        5.02        5.24      0.92 o 
  -4   2   7      107.37       97.81      2.34 o 
  -3   2   7        0.82        0.41      0.56 o 
  -2   2   7       29.10       34.63      1.65 o 
  -1   2   7       41.12       51.98      2.22 o 
   0   2   7       18.35       21.31      1.95 o 
   1   2   7       96.22       85.73      3.19 o 
   2   2   7      121.23      118.43      3.85 o 
   3   2   7       60.53       57.02      2.76 o 
   4   2   7        3.70        3.41      1.22 o 
   5   2   7        1.26        2.49      1.54 o 
   6   2   7        0.10        1.47      1.76 o 
   7   2   7       12.34       12.19      2.83 o 
   8   2   7       11.05       13.88      3.10 o 
 -12   3   7        1.82        3.50      2.34 o 
 -11   3   7        8.07        7.10      1.70 o 
 -10   3   7       13.18       15.02      1.85 o 
  -9   3   7       17.77       19.46      1.98 o 
  -8   3   7       15.15       15.87      1.92 o 
  -7   3   7        0.00        0.00      0.87 o 
  -6   3   7        1.13        0.89      0.79 o 
  -5   3   7        3.19        3.63      0.84 o 
  -4   3   7        3.70        3.26      0.77 o 
  -3   3   7       44.88       44.70      1.67 o 
  -2   3   7        0.07        0.82      0.58 o 
  -1   3   7       58.77       64.43      2.35 o 
   0   3   7       91.66       96.19      3.23 o 
   1   3   7        0.38        1.08      0.78 o 
   2   3   7       67.66       68.09      3.15 o 
   3   3   7       14.48       14.88      1.85 o 
   4   3   7       64.75       64.62      3.03 o 
   5   3   7        4.51        3.44      1.20 o 
   6   3   7        2.87        8.51      3.08 o 
   7   3   7        4.46        4.32      1.95 o 
   8   3   7        6.35        4.85      2.48 o 
 -12   4   7        7.27        3.66      2.37 o 
 -11   4   7       92.76       93.11      3.85 o 
 -10   4   7       36.98       37.08      2.83 o 
  -9   4   7       10.51        6.88      1.71 o 
  -8   4   7      416.49      384.93      7.38 o 
  -7   4   7        0.29       -0.81      0.81 o 
  -6   4   7       18.54       17.48      1.46 o 
  -5   4   7       35.21       40.74      1.85 o 
  -4   4   7        9.61       16.86      1.23 o 
  -3   4   7       61.14       66.60      1.86 o 
  -2   4   7      422.58      424.83      5.14 o 
  -1   4   7        5.91        6.50      1.07 o 
   0   4   7      393.10      387.23      6.68 o 
   1   4   7      186.02      189.79      3.86 o 
   2   4   7      486.73      453.03      7.81 o 
   3   4   7      155.14      146.03      4.30 o 
   4   4   7       20.60       18.65      2.01 o 
   5   4   7        7.82        8.64      1.87 o 
   6   4   7      543.85      533.27     11.48 o 
   7   4   7       38.20       34.24      3.64 o 
   8   4   7        7.04        8.06      2.73 o 
 -12   5   7       39.00       44.47      6.11 o 
 -11   5   7       22.51       22.40      2.87 o 
 -10   5   7       26.72       28.28      2.35 o 
  -9   5   7        0.93        0.72      1.69 o 
  -8   5   7       62.33       62.09      3.26 o 
  -7   5   7       38.34       33.73      2.12 o 
  -6   5   7      213.63      216.14      4.02 o 
  -5   5   7      417.79      435.44      5.44 o 
  -4   5   7      197.08      192.17      3.31 o 
  -3   5   7      329.58      311.79      4.13 o 
  -2   5   7      136.89      157.05      3.03 o 
  -1   5   7       83.63       83.94      2.76 o 
   0   5   7       25.71       27.12      1.64 o 
   1   5   7        2.62        2.68      0.89 o 
   2   5   7       45.74       46.82      2.83 o 
   3   5   7       10.36       10.25      1.88 o 
   4   5   7       50.16       46.71      2.92 o 
   5   5   7      492.86      467.05     10.46 o 
   6   5   7       79.44       85.81      6.77 o 
   7   5   7        0.34       -0.30      1.69 o 
   8   5   7       18.70       19.23      3.81 o 
 -12   6   7        3.63        1.78      4.04 o 
 -11   6   7       71.30       70.16      4.83 o 
 -10   6   7        0.04        0.84      1.15 o 
  -9   6   7       37.70       42.98      3.86 o 
  -8   6   7      199.84      193.87      5.14 o 
  -7   6   7      408.66      395.58      6.12 o 
  -6   6   7      182.12      173.30      3.59 o 
  -5   6   7      133.37      124.62      2.78 o 
  -4   6   7        7.07        5.92      0.89 o 
  -3   6   7       82.87       83.44      2.16 o 
  -2   6   7        4.26        3.11      0.69 o 
  -1   6   7      170.53      166.38      3.25 o 
   0   6   7       13.92       14.66      1.34 o 
   1   6   7        3.56        3.18      0.96 o 
   2   6   7       64.54       58.10      3.03 o 
   3   6   7       48.39       48.01      3.35 o 
   4   6   7       68.49       73.99      3.78 o 
   5   6   7       98.12      101.44      5.71 o 
   6   6   7       10.40        8.99      2.43 o 
   7   6   7       57.70       57.63      4.45 o 
   8   6   7        5.65        5.90      2.63 o 
 -12   7   7       41.73       44.90      6.13 o 
 -11   7   7       78.14       80.60      5.33 o 
 -10   7   7      104.85       96.45      3.90 o 
  -9   7   7        7.04        5.47      1.33 o 
  -8   7   7      345.32      326.51      6.76 o 
  -7   7   7        5.94        6.46      1.15 o 
  -6   7   7        0.70        0.73      0.78 o 
  -5   7   7       54.37       55.15      1.98 o 
  -4   7   7       24.26       23.77      1.43 o 
  -3   7   7      240.70      225.70      3.57 o 
  -2   7   7        4.84        8.21      0.86 o 
  -1   7   7        1.68        2.11      0.72 o 
   0   7   7        4.49        5.75      0.97 o 
   1   7   7      118.14      108.95      3.15 o 
   2   7   7        4.05        4.70      1.38 o 
   3   7   7       89.29       86.05      4.81 o 
   4   7   7      233.12      216.80      5.79 o 
   5   7   7        8.36        7.48      1.80 o 
   6   7   7        2.05        3.26      2.50 o 
   7   7   7       85.84       89.28      4.95 o 
   8   7   7       55.97       65.74      5.66 o 
 -12   8   7        0.10        0.41      2.45 o 
 -11   8   7       24.33       22.01      3.50 o 
 -10   8   7       10.71        9.11      1.75 o 
  -9   8   7       38.07       44.37      2.76 o 
  -8   8   7        2.11        2.66      1.08 o 
  -7   8   7       68.38       71.52      2.63 o 
  -6   8   7        1.32        2.27      0.83 o 
  -5   8   7      265.23      260.00      4.08 o 
  -4   8   7      240.04      248.35      4.04 o 
  -3   8   7        0.98        4.85      0.89 o 
  -2   8   7       82.27       84.14      2.12 o 
  -1   8   7        0.02       -0.61      0.61 o 
   0   8   7       20.44       20.25      1.72 o 
   1   8   7      145.57      141.28      4.07 o 
   2   8   7      152.26      148.25      4.55 o 
   3   8   7       35.84       31.75      2.93 o 
   4   8   7       32.45       37.33      2.94 o 
   5   8   7        3.00        3.04      1.39 o 
   6   8   7      212.61      209.98      6.92 o 
   7   8   7        2.38        5.64      2.03 o 
   8   8   7        0.68        2.43      2.42 o 
 -12   9   7       95.43       99.14      7.61 o 
 -11   9   7       12.98       20.04      8.52 o 
 -10   9   7      127.00      125.39      4.69 o 
  -9   9   7       44.13       42.49      2.88 o 
  -8   9   7       39.55       39.12      2.80 o 
  -7   9   7      101.76      101.56      3.21 o 
  -6   9   7      151.85      153.02      3.38 o 
  -5   9   7       44.89       50.64      2.22 o 
  -4   9   7       56.79       63.37      2.18 o 
  -3   9   7        0.02        1.76      0.73 o 
  -2   9   7        2.24        3.57      0.80 o 
  -1   9   7      237.58      209.68      3.87 o 
   0   9   7      128.81      137.15      3.71 o 
   1   9   7        4.49        2.21      1.11 o 
   2   9   7      147.23      141.48      4.48 o 
   3   9   7      174.54      175.95      5.56 o 
   4   9   7        8.46        8.64      1.65 o 
   5   9   7        0.00        1.36      1.26 o 
   6   9   7       17.77       21.81      2.81 o 
   7   9   7       79.98       77.22      5.17 o 
   8   9   7       46.00       36.50      7.86 o 
 -11  10   7        0.05        2.04      2.06 o 
 -10  10   7        3.23        2.70      1.53 o 
  -9  10   7      123.78      117.48      4.32 o 
  -8  10   7        0.04        0.42      1.19 o 
  -7  10   7       56.44       56.61      2.77 o 
  -6  10   7      104.83      113.39      3.09 o 
  -5  10   7      111.21      116.89      3.03 o 
  -4  10   7       61.09       66.59      2.33 o 
  -3  10   7      215.13      232.35      3.67 o 
  -2  10   7        1.97        1.93      0.69 o 
  -1  10   7      438.63      431.30      6.69 o 
   0  10   7       76.87       77.93      2.87 o 
   1  10   7        7.12        6.24      1.34 o 
   2  10   7        7.55        7.95      1.60 o 
   3  10   7      178.33      172.85      7.37 o 
   4  10   7       37.80       38.74      4.43 o 
   5  10   7        5.84        8.67      1.67 o 
   6  10   7       22.82       29.69      3.24 o 
   7  10   7        3.82        2.99      2.05 o 
 -11  11   7        3.75        2.17      2.34 o 
 -10  11   7        4.03        3.47      1.49 o 
  -9  11   7       54.36       62.36      3.61 o 
  -8  11   7        3.27        3.24      1.53 o 
  -7  11   7        6.88        8.41      1.62 o 
  -6  11   7        6.47        8.58      1.26 o 
  -5  11   7       19.99       17.44      1.53 o 
  -4  11   7       21.55       21.95      1.59 o 
  -3  11   7       59.60       67.57      2.09 o 
  -2  11   7        1.17        2.05      0.77 o 
  -1  11   7       16.92       23.22      1.58 o 
   0  11   7      252.81      251.57      5.23 o 
   1  11   7      110.90      105.78      3.56 o 
   2  11   7      172.86      161.64      4.82 o 
   3  11   7        5.43        5.13      1.65 o 
   4  11   7       11.69       12.88      2.13 o 
   5  11   7       10.37       12.69      2.14 o 
   6  11   7       30.23       26.95      3.14 o 
   7  11   7       36.72       31.59      3.88 o 
 -11  12   7        1.99       -1.60      3.68 o 
 -10  12   7      113.06      108.89      4.40 o 
  -9  12   7       85.40       84.07      3.92 o 
  -8  12   7       39.33       36.31      3.29 o 
  -7  12   7        1.09        2.64      1.27 o 
  -6  12   7       78.83       79.54      2.79 o 
  -5  12   7       73.17       83.65      2.71 o 
  -4  12   7      101.22       97.36      2.81 o 
  -3  12   7     1410.72     1379.27     13.42 o 
  -2  12   7      105.96      102.07      2.53 o 
  -1  12   7      115.58      106.20      2.95 o 
   0  12   7      152.97      142.17      3.81 o 
   1  12   7      187.67      174.26      4.56 o 
   2  12   7        2.19        2.07      1.42 o 
   3  12   7        0.45        1.46      1.43 o 
   4  12   7      224.10      180.50     16.93 o 
   5  12   7      180.79      177.57      5.56 o 
   6  12   7       61.47       71.10      4.65 o 
   7  12   7       47.07       44.31      4.39 o 
 -11  13   7       70.63       76.29      7.11 o 
 -10  13   7       19.26       20.74      2.48 o 
  -9  13   7        3.52        4.55      2.22 o 
  -8  13   7       92.67       91.13      4.49 o 
  -7  13   7        1.17        2.11      1.31 o 
  -6  13   7      147.30      151.34      3.80 o 
  -5  13   7       52.04       55.61      2.34 o 
  -4  13   7      114.55      116.69      3.08 o 
  -3  13   7        0.63        4.48      1.01 o 
  -2  13   7      104.89      106.82      3.02 o 
  -1  13   7       84.90       78.13      2.41 o 
   0  13   7       58.73       57.56      2.65 o 
   1  13   7       36.45       35.79      2.43 o 
   2  13   7        1.28        0.89      1.38 o 
   3  13   7      127.28      123.03      4.72 o 
   4  13   7        5.27        8.11      4.42 o 
   5  13   7       31.15       35.70      3.37 o 
   6  13   7       85.52       97.74      5.33 o 
   7  13   7        4.31        2.81      3.29 o 
 -11  14   7        0.00        2.71      4.59 o 
 -10  14   7        7.31        7.05      2.13 o 
  -9  14   7      107.45      112.26      4.68 o 
  -8  14   7       11.40        9.68      2.08 o 
  -7  14   7        2.50        1.60      1.28 o 
  -6  14   7        0.08        4.66      1.73 o 
  -5  14   7      246.28      246.61      4.75 o 
  -4  14   7      321.78      321.28      5.77 o 
  -3  14   7      706.44      685.43      8.38 o 
  -2  14   7      157.54      155.98      4.05 o 
  -1  14   7       89.04       93.83      3.44 o 
   0  14   7       49.90       49.00      2.63 o 
   1  14   7      257.12      241.95      5.53 o 
   2  14   7       51.24       52.60      3.59 o 
   3  14   7      128.48      114.38      4.61 o 
   4  14   7       64.66       63.90      5.47 o 
   5  14   7       99.21       92.48      8.28 o 
   6  14   7      140.97      140.34      5.77 o 
   7  14   7       65.59       93.24     16.89 o 
 -11  15   7       24.72       29.02      6.75 o 
 -10  15   7       24.27       23.31      2.61 o 
  -9  15   7       64.97       73.47      5.69 o 
  -8  15   7        7.60        9.33      2.03 o 
  -7  15   7       10.75       11.13      1.95 o 
  -6  15   7       58.56       59.84      2.66 o 
  -5  15   7        6.01       10.06      1.59 o 
  -4  15   7       35.42       40.93      2.36 o 
  -3  15   7       10.38        9.79      1.37 o 
  -2  15   7        0.99       -0.20      1.07 o 
  -1  15   7        0.86        2.70      1.07 o 
   0  15   7       80.96       70.36      4.06 o 
   1  15   7       53.32       56.68      2.98 o 
   2  15   7       44.09       47.57      3.60 o 
   3  15   7        4.96        5.04      1.46 o 
   4  15   7       39.78       49.67      4.90 o 
   5  15   7       27.47       31.67      6.41 o 
   6  15   7        9.45       12.88      2.43 o 
   7  15   7        4.16        3.59      2.97 o 
 -11  16   7        1.76        8.75      9.28 o 
 -10  16   7        0.15        4.34      3.21 o 
  -9  16   7       37.61       37.66      3.34 o 
  -8  16   7       35.57       34.56      3.03 o 
  -7  16   7       88.61       91.20      3.99 o 
  -6  16   7       24.30       22.41      1.90 o 
  -5  16   7      148.57      148.92      4.38 o 
  -4  16   7        1.59        3.79      1.10 o 
  -3  16   7      156.43      165.97      4.06 o 
  -2  16   7        5.41        5.21      1.20 o 
  -1  16   7      402.54      383.23      7.14 o 
   0  16   7       51.55       60.89      2.81 o 
   1  16   7       17.43       17.39      1.96 o 
   2  16   7        0.61        0.74      1.48 o 
   3  16   7       49.08       53.57      3.48 o 
   4  16   7       43.95       47.51      4.08 o 
   5  16   7       31.90       33.07      3.31 o 
   6  16   7        0.07       -0.59      1.84 o 
   7  16   7        4.77        8.83      2.91 o 
 -11  17   7       15.22       23.83      5.64 o 
 -10  17   7      248.38      233.28      7.62 o 
  -9  17   7        4.65        8.04      3.44 o 
  -8  17   7       25.46       27.65      2.85 o 
  -7  17   7       20.74       20.85      2.43 o 
  -6  17   7       75.14       76.17      3.00 o 
  -5  17   7       36.74       36.27      3.68 o 
  -4  17   7       10.07       11.65      1.67 o 
  -3  17   7       46.76       51.67      3.07 o 
  -2  17   7       16.09       16.34      1.77 o 
  -1  17   7       58.05       57.87      2.96 o 
   0  17   7      211.43      198.87      4.34 o 
   1  17   7        5.16        6.16      1.40 o 
   2  17   7      160.35      162.27      5.73 o 
   3  17   7       68.58       67.27      4.79 o 
   4  17   7       78.91       93.91      4.94 o 
   5  17   7        4.56        6.91      3.59 o 
   6  17   7        3.04        1.44      2.21 o 
   7  17   7      100.70      104.40      6.93 o 
 -11  18   7        9.85        9.00      3.62 o 
 -10  18   7       79.85       79.95      5.29 o 
  -9  18   7      111.09      122.79      5.82 o 
  -8  18   7       30.38       32.26      3.02 o 
  -7  18   7        3.47        5.62      1.64 o 
  -6  18   7        0.29        1.44      1.21 o 
  -5  18   7      205.21      203.53      4.81 o 
  -4  18   7      359.22      371.38      7.20 o 
  -3  18   7       74.06       80.17      2.93 o 
  -2  18   7      267.83      260.72      5.49 o 
  -1  18   7        5.64        4.36      1.21 o 
   0  18   7       18.18       14.89      1.54 o 
   1  18   7       66.42       62.17      3.23 o 
   2  18   7       79.61       78.95      4.25 o 
   3  18   7       14.15       17.55      2.91 o 
   4  18   7       57.52       74.07      6.82 o 
   5  18   7       14.32       16.86      3.01 o 
   6  18   7      365.38      376.47     12.69 o 
   7  18   7       37.65       36.04      4.93 o 
 -11  19   7        1.08       -1.33      2.20 o 
 -10  19   7        0.05       -0.38      2.75 o 
  -9  19   7       41.43       42.06      3.47 o 
  -8  19   7        6.05        9.86      3.39 o 
  -7  19   7       26.21       28.38      3.37 o 
  -6  19   7       24.64       26.38      2.62 o 
  -5  19   7       33.72       33.13      2.72 o 
  -4  19   7      246.83      242.66      5.78 o 
  -3  19   7        0.00        0.51      0.88 o 
  -2  19   7       69.22       63.66      3.35 o 
  -1  19   7       89.81       91.01      3.55 o 
   0  19   7        0.19       -0.57      0.81 o 
   1  19   7        7.81        9.29      2.33 o 
   2  19   7        3.91        2.07      1.69 o 
   3  19   7        1.39        2.21      1.70 o 
   4  19   7      140.88      139.12      7.14 o 
   5  19   7       38.60       36.12      5.41 o 
   6  19   7        0.20        3.73      3.04 o 
   7  19   7       59.50       69.75      5.64 o 
 -11  20   7      101.93       99.58      7.28 o 
 -10  20   7       17.61       15.58      3.32 o 
  -9  20   7       25.29       27.39      3.02 o 
  -8  20   7       79.05       89.02      4.76 o 
  -7  20   7      255.31      252.09      7.09 o 
  -6  20   7        3.18        0.14      1.19 o 
  -5  20   7       82.32       88.28      3.08 o 
  -4  20   7       47.04       59.30      3.27 o 
  -3  20   7      302.36      302.76      5.85 o 
  -2  20   7        3.72        2.25      1.15 o 
  -1  20   7       53.33       55.86      3.16 o 
   0  20   7      157.94      137.93      4.33 o 
   1  20   7        3.41        4.76      1.69 o 
   2  20   7        0.06       -1.08      1.44 o 
   3  20   7        2.69        5.51      3.12 o 
   4  20   7        1.27        1.08      2.45 o 
   5  20   7       52.21       70.47      6.19 o 
   6  20   7       25.71       25.02     11.13 o 
   7  20   7       54.22       62.31      5.48 o 
 -10  21   7        2.57        2.10      2.38 o 
  -9  21   7       67.34       73.64      4.33 o 
  -8  21   7       87.55       86.98      4.89 o 
  -7  21   7        1.19        1.15      1.29 o 
  -6  21   7       31.12       33.54      2.99 o 
  -5  21   7      115.77      118.48      3.80 o 
  -4  21   7        1.88        3.45      1.27 o 
  -3  21   7       18.66       19.48      1.80 o 
  -2  21   7       14.77       18.79      2.30 o 
  -1  21   7        0.20       -0.50      1.30 o 
   0  21   7        8.68        8.81      2.26 o 
   1  21   7       22.08       22.64      2.44 o 
   2  21   7        1.14        1.78      1.60 o 
   3  21   7        0.86        4.61      2.06 o 
   4  21   7       15.57       14.40      2.73 o 
   5  21   7       98.74      108.12      5.71 o 
   6  21   7       36.33       37.83      5.10 o 
 -10  22   7       48.56       55.12      6.21 o 
  -9  22   7       70.63       70.31      5.21 o 
  -8  22   7       98.02       98.18      5.08 o 
  -7  22   7        0.44       -0.22      1.24 o 
  -6  22   7       40.86       41.62      3.31 o 
  -5  22   7        0.00       -0.68      0.88 o 
  -4  22   7        7.05        9.36      1.66 o 
  -3  22   7       65.53       69.40      3.01 o 
  -2  22   7       78.57       80.39      3.63 o 
  -1  22   7        0.84        2.90      1.21 o 
   0  22   7       83.98       80.87      3.64 o 
   1  22   7        3.91        5.48      1.65 o 
   2  22   7      366.98      348.18      8.95 o 
   3  22   7        0.09        2.55      2.02 o 
   4  22   7       17.35       29.22      6.16 o 
   5  22   7       13.41       19.03      5.10 o 
   6  22   7      119.17      116.33      7.22 o 
 -10  23   7        3.01        4.06      6.52 o 
  -9  23   7       70.83       69.48      5.25 o 
  -8  23   7        6.55       13.45      4.20 o 
  -7  23   7       92.04       89.17      4.30 o 
  -6  23   7       29.25       24.08      2.57 o 
  -5  23   7       81.45       79.25      3.54 o 
  -4  23   7       12.69       18.34      2.72 o 
  -3  23   7       18.70       22.06      2.21 o 
  -2  23   7        0.13        1.45      1.03 o 
  -1  23   7      185.43      170.04      4.64 o 
   0  23   7       73.34       66.96      3.62 o 
   1  23   7        8.57        5.62      1.94 o 
   2  23   7        2.00        3.83      1.81 o 
   3  23   7       12.29       21.06      3.58 o 
   4  23   7       12.35        8.76      2.46 o 
   5  23   7       22.66       24.70      3.93 o 
   6  23   7        1.77        4.66      3.08 o 
 -10  24   7        3.98        8.29     11.43 o 
  -9  24   7       62.51       78.09     14.94 o 
  -8  24   7        3.09       12.65      5.09 o 
  -7  24   7       30.97       28.56      2.99 o 
  -6  24   7       21.52       16.96      2.31 o 
  -5  24   7       13.84       11.41      1.85 o 
  -4  24   7       23.53       27.97      2.76 o 
  -3  24   7       72.99       84.74      4.62 o 
  -2  24   7       11.81       13.25      2.01 o 
  -1  24   7       20.84       22.79      2.57 o 
   0  24   7       18.18       19.49      2.42 o 
   1  24   7       82.46       71.36      6.86 o 
   2  24   7        4.41        4.45      1.88 o 
   3  24   7      127.37      140.38      7.51 o 
   4  24   7        0.55        4.07      4.32 o 
   5  24   7       40.66       51.69     14.15 o 
   6  24   7        1.98       -0.11      2.59 o 
 -10  25   7       51.54       90.54     11.35 o 
  -9  25   7        3.41        8.02      7.05 o 
  -8  25   7       25.44       29.82      4.47 o 
  -7  25   7        6.99        7.04      2.07 o 
  -6  25   7        4.10        3.53      1.54 o 
  -5  25   7       44.39       48.90      3.37 o 
  -4  25   7       75.50       78.23      3.27 o 
  -3  25   7        7.37        9.07      2.42 o 
  -2  25   7       19.44       19.99      2.38 o 
  -1  25   7        2.88        0.41      1.36 o 
   0  25   7        2.71        1.99      1.52 o 
   1  25   7       12.15        8.31      3.43 o 
   2  25   7        1.65        2.67      1.72 o 
   3  25   7        0.49        0.06      2.00 o 
   4  25   7       47.58       52.61      5.29 o 
   5  25   7       11.44       16.36      5.35 o 
   6  25   7        5.28        5.23      3.38 o 
 -10  26   7        0.82       25.59      6.49 o 
  -9  26   7       37.32       34.58      5.37 o 
  -8  26   7       36.99       36.62      3.80 o 
  -7  26   7       14.32       14.25      2.46 o 
  -6  26   7        0.60        0.52      1.35 o 
  -5  26   7       13.56        9.92      2.01 o 
  -4  26   7        0.00        1.65      1.09 o 
  -3  26   7       11.84        6.55      1.76 o 
  -2  26   7       24.31       26.08      3.22 o 
  -1  26   7       33.85       34.63      3.57 o 
   0  26   7      126.35      114.12      5.01 o 
   1  26   7       60.52       64.85      7.10 o 
   2  26   7       53.77       37.27      4.11 o 
   3  26   7       21.98       23.28      4.26 o 
   4  26   7       15.79       23.54      4.92 o 
   5  26   7        1.30        4.08      2.46 o 
   6  26   7       44.64       45.26      6.82 o 
  -9  27   7       71.94      102.35     15.87 o 
  -8  27   7        0.74        4.25      1.99 o 
  -7  27   7       30.46       31.27      3.86 o 
  -6  27   7        3.75        3.46      1.50 o 
  -5  27   7       20.77       17.68      2.26 o 
  -4  27   7       21.58       25.40      2.55 o 
  -3  27   7        8.80        7.46      1.78 o 
  -2  27   7        5.05        2.62      2.01 o 
  -1  27   7       17.06       22.70      3.01 o 
   0  27   7        2.56        0.98      1.72 o 
   1  27   7      112.16      106.96      7.79 o 
   2  27   7       22.00       24.02      4.59 o 
   3  27   7       56.63       50.21      5.95 o 
   4  27   7        0.10        6.76      3.79 o 
   5  27   7       23.51       35.74      9.22 o 
  -9  28   7       49.23       78.75     13.31 o 
  -8  28   7       40.26       43.19      4.21 o 
  -7  28   7      100.07       96.19      5.84 o 
  -6  28   7       97.78      103.16      4.29 o 
  -5  28   7      119.16      126.11      4.61 o 
  -4  28   7      100.49       89.64      3.93 o 
  -3  28   7       34.62       35.55      3.81 o 
  -2  28   7      159.13      155.22      6.23 o 
  -1  28   7       23.33       23.54      3.12 o 
   0  28   7       61.70       64.20      4.33 o 
   1  28   7      112.02      110.85      8.14 o 
   2  28   7       39.46       38.47      5.49 o 
   3  28   7      122.75      127.12     20.66 o 
   4  28   7       47.33       57.00      6.74 o 
   5  28   7        0.02        4.19      3.74 o 
  -9  29   7        0.49        8.45      6.52 o 
  -8  29   7        1.05       13.85      5.05 o 
  -7  29   7       44.82       42.48      4.50 o 
  -6  29   7       13.22       12.16      2.33 o 
  -5  29   7       14.18       12.92      2.08 o 
  -4  29   7        1.19        0.36      1.32 o 
  -3  29   7       76.59       73.46      5.04 o 
  -2  29   7        0.05       -0.37      1.64 o 
  -1  29   7        1.97        1.68      1.81 o 
   0  29   7        8.16       10.24      2.68 o 
   1  29   7        3.73        9.05      3.94 o 
   2  29   7       98.73      128.04     12.55 o 
   3  29   7       25.80       33.14     10.76 o 
   4  29   7       12.23       17.34      4.65 o 
   5  29   7        6.14       10.42      3.85 o 
  -8  30   7      277.27      259.59     20.05 o 
  -7  30   7        0.33       -2.58      2.58 o 
  -6  30   7        4.64        3.99      1.82 o 
  -5  30   7       17.28       18.46      2.63 o 
  -4  30   7        8.89        6.63      1.76 o 
  -3  30   7       60.09       58.09      4.80 o 
  -2  30   7       98.47       88.48      5.08 o 
  -1  30   7       25.35       27.08      3.40 o 
   0  30   7       15.12       12.36      3.60 o 
   1  30   7       23.35       22.51      4.92 o 
   2  30   7      347.67      368.29     22.79 o 
   3  30   7       42.67       61.48     11.33 o 
   4  30   7        2.99        4.40      2.26 o 
   5  30   7       55.70       62.12      6.45 o 
  -9  31   7       25.18       -6.01      6.01 o 
  -8  31   7      106.02       95.99     15.01 o 
  -7  31   7       11.97       13.91      4.00 o 
  -6  31   7       30.73       36.19      3.52 o 
  -5  31   7       18.73       17.75      2.63 o 
  -4  31   7       25.96       26.64      2.97 o 
  -3  31   7        4.87        3.39      2.10 o 
  -2  31   7       11.23       11.47      2.55 o 
  -1  31   7       11.93       12.27      2.62 o 
   0  31   7        4.59        4.91      2.75 o 
   1  31   7       86.78       83.36      9.65 o 
   2  31   7        0.06        5.30      3.03 o 
   3  31   7        3.58        7.93      4.56 o 
   5  31   7      160.31      172.18      8.84 o 
  -8  32   7        9.27        1.83      4.24 o 
  -7  32   7       90.28       85.28      9.33 o 
  -6  32   7       88.01       93.03      5.99 o 
  -5  32   7        6.82        2.65      1.77 o 
  -4  32   7        0.05       -0.66      1.38 o 
  -3  32   7       40.45       40.21      4.16 o 
  -2  32   7        0.89        0.73      1.79 o 
  -1  32   7        5.33        8.30      2.29 o 
   0  32   7       32.00       35.02      5.37 o 
   1  32   7        2.98        1.02      2.92 o 
   2  32   7       31.85       29.42      7.25 o 
   3  32   7       16.52       32.38      8.26 o 
  -8  33   7      149.75      130.40     14.29 o 
  -6  33   7        2.96        1.32      2.15 o 
  -5  33   7        1.18        1.87      1.94 o 
  -4  33   7       32.62       35.65      3.44 o 
  -3  33   7       34.82       36.64      4.06 o 
  -2  33   7        3.45        5.37      2.26 o 
  -1  33   7       22.49       24.97      3.37 o 
   0  33   7        0.41        2.09      2.58 o 
   2  33   7        1.01       20.27      5.53 o 
   3  33   7        7.59       19.17      6.83 o 
  -8  34   7        1.69       -1.18      3.25 o 
  -6  34   7       11.95       10.22      2.75 o 
  -5  34   7      162.02      164.15      7.06 o 
  -4  34   7        8.74        8.41      2.13 o 
  -3  34   7       44.33       41.28      4.31 o 
  -2  34   7        6.46        8.06      2.34 o 
  -1  34   7       31.52       34.32      3.84 o 
   0  34   7        6.76        8.46      3.31 o 
   3  34   7       17.49       28.28      7.38 o 
  -7  35   7       22.28       19.21      8.04 o 
  -6  35   7      137.19      136.24     17.30 o 
  -5  35   7       14.52       13.90      2.98 o 
  -4  35   7       63.91       66.22      5.33 o 
  -3  35   7       27.07       26.07      3.64 o 
  -2  35   7        0.66        1.30      2.04 o 
  -1  35   7       99.46      111.89      7.11 o 
   0  35   7       52.68       52.50      6.57 o 
   3  35   7      148.91      170.69     15.96 o 
  -7  36   7       20.24       17.68      7.88 o 
  -6  36   7      184.48      189.86     21.59 o 
  -5  36   7       35.87       44.41      5.48 o 
  -4  36   7        0.26        5.08      2.96 o 
  -3  36   7       34.42       37.53      5.10 o 
  -2  36   7        6.39        7.48      2.44 o 
  -1  36   7       53.05       51.20      5.58 o 
   0  36   7      105.94      109.58      8.29 o 
   1  36   7       21.79       24.08      7.12 o 
   2  36   7       23.21       25.23      6.83 o 
  -7  37   7       13.11        9.20      6.77 o 
  -6  37   7       30.35       35.64      7.28 o 
  -5  37   7       13.63       14.19      5.44 o 
  -4  37   7       26.80       29.60      4.86 o 
  -3  37   7        1.54        5.79      3.14 o 
  -2  37   7        3.98        3.29      2.31 o 
  -1  37   7        2.63        2.87      2.75 o 
   0  37   7       99.96       94.14      7.87 o 
   2  37   7       15.23       28.96      7.32 o 
  -6  38   7        1.95        1.88      3.90 o 
  -5  38   7       41.93       44.69      8.19 o 
  -4  38   7       99.68      108.52     10.86 o 
  -3  38   7      227.13      230.38     13.93 o 
  -2  38   7       85.80       80.17      7.27 o 
  -1  38   7       76.88       92.23      7.68 o 
   2  38   7        5.91       41.32      8.92 o 
  -6  39   7        1.89       -2.19      3.89 o 
  -5  39   7        5.04        7.65      5.05 o 
  -4  39   7      180.30      181.12     12.66 o 
  -3  39   7        0.09        3.73      4.28 o 
  -2  39   7       13.66       12.07      5.18 o 
  -1  39   7       44.99       45.46      8.04 o 
   2  39   7       18.33       19.93      6.76 o 
  -5  40   7       21.50       20.25      6.27 o 
  -4  40   7       57.33       65.35      9.56 o 
  -3  40   7      169.42      163.24     12.09 o 
  -2  40   7       18.51       20.68      6.15 o 
  -1  40   7        4.29        2.93      3.87 o 
  -5  41   7        9.04        9.28      5.09 o 
  -4  41   7       67.72       69.13      9.82 o 
  -3  41   7        1.04        5.89      4.56 o 
  -2  41   7       11.37       14.15      5.54 o 
  -1  41   7        3.57        2.88      3.94 o 
  -4  42   7       96.26       96.66     11.64 o 
  -3  42   7        0.01        3.18      4.22 o 
  -2  42   7       40.55       32.47      8.39 o 
  -1  42   7        7.74       11.25      4.96 o 
 -11   0   8       18.40       29.34      6.56 o 
 -10   0   8       19.00       16.56      3.60 o 
  -9   0   8        0.19       -0.50      1.59 o 
  -8   0   8        0.57        0.84      1.51 o 
  -7   0   8       23.30       28.06      3.15 o 
  -6   0   8        9.00       13.48      1.75 o 
  -5   0   8       44.92       52.77      2.88 o 
  -4   0   8      168.12      196.70      4.78 o 
  -3   0   8      236.48      239.75      5.58 o 
  -2   0   8       22.10       20.50      4.65 o 
  -1   0   8      169.62      160.96      6.41 o 
   0   0   8      508.40      493.17     12.16 o 
   1   0   8       14.64       20.56      3.24 o 
   2   0   8       50.75       58.69      4.56 o 
   3   0   8        0.55        3.30      2.26 o 
   4   0   8      181.28      172.97      6.65 o 
   5   0   8       44.77       40.49      5.49 o 
   6   0   8      140.83      140.83     11.85 o 
   7   0   8       18.06       10.84      4.12 o 
 -11   1   8       29.46       30.79      4.30 o 
 -10   1   8        0.68       -0.82      1.27 o 
  -9   1   8       70.14       67.75      3.76 o 
  -8   1   8       14.48       14.28      1.80 o 
  -7   1   8       40.84       39.12      2.52 o 
  -6   1   8       99.37      104.59      2.69 o 
  -5   1   8      483.41      478.04      5.78 o 
  -4   1   8        7.80       10.18      1.09 o 
  -3   1   8        2.51        2.74      0.76 o 
  -2   1   8       86.70       84.54      5.21 o 
  -1   1   8      269.99      267.38      5.90 o 
   0   1   8        5.05        6.43      1.51 o 
   1   1   8      333.00      315.00      5.63 o 
   2   1   8      525.61      487.25      7.57 o 
   3   1   8        7.60        8.43      1.38 o 
   4   1   8       44.50       51.66      3.36 o 
   5   1   8       57.96       61.98      4.51 o 
   6   1   8        0.27        4.31      1.89 o 
   7   1   8        3.69        4.79      2.74 o 
 -11   2   8       40.15       40.73      4.39 o 
 -10   2   8       11.89        7.58      1.80 o 
  -9   2   8       18.39       16.31      2.15 o 
  -8   2   8       25.01       22.01      2.12 o 
  -7   2   8       30.67       28.86      2.23 o 
  -6   2   8       46.62       48.43      2.09 o 
  -5   2   8        0.63        1.51      0.83 o 
  -4   2   8        3.17        2.75      0.84 o 
  -3   2   8       24.99       29.10      1.58 o 
  -2   2   8        7.19        6.75      1.80 o 
  -1   2   8       33.94       38.51      2.91 o 
   0   2   8       30.32       30.78      2.57 o 
   1   2   8        0.01        1.10      0.94 o 
   2   2   8       32.05       34.23      2.62 o 
   3   2   8        0.34        1.36      0.98 o 
   4   2   8       38.50       42.66      3.39 o 
   5   2   8        1.70        5.36      3.37 o 
   6   2   8        1.74        1.53      2.30 o 
   7   2   8       29.79       38.22      4.97 o 
 -11   3   8       45.29       49.15      4.78 o 
 -10   3   8       60.32       62.37      3.48 o 
  -9   3   8       39.33       40.38      3.06 o 
  -8   3   8        1.15        1.86      1.16 o 
  -7   3   8       18.10       19.94      1.94 o 
  -6   3   8        5.32        8.72      1.12 o 
  -5   3   8      105.49      108.74      2.77 o 
  -4   3   8       87.82       83.97      2.45 o 
  -3   3   8       55.35       61.10      1.98 o 
  -2   3   8       85.78       91.88      5.09 o 
  -1   3   8       75.02       76.25      3.92 o 
   0   3   8        5.25        7.33      1.18 o 
   1   3   8       61.35       65.66      2.76 o 
   2   3   8       54.20       53.75      3.07 o 
   3   3   8       12.88       14.67      1.63 o 
   4   3   8       54.40       58.93      3.41 o 
   5   3   8      104.71      112.92      6.11 o 
   6   3   8       21.72       24.10      4.39 o 
   7   3   8       35.21       32.90      4.81 o 
 -11   4   8        6.70        6.53      2.63 o 
 -10   4   8       35.06       32.46      2.66 o 
  -9   4   8        1.84        1.24      1.25 o 
  -8   4   8      258.15      243.08      5.43 o 
  -7   4   8        6.90        9.68      1.51 o 
  -6   4   8       39.76       39.80      2.06 o 
  -5   4   8      206.60      202.43      3.75 o 
  -4   4   8       41.60       45.27      2.15 o 
  -3   4   8       17.12       16.63      1.34 o 
  -2   4   8      254.98      265.17      6.54 o 
  -1   4   8       13.32       17.95      1.68 o 
   0   4   8      167.62      160.99      3.62 o 
   1   4   8       42.84       45.76      2.44 o 
   2   4   8       11.57       14.72      2.08 o 
   3   4   8       61.38       59.28      3.13 o 
   4   4   8       52.58       53.08      3.33 o 
   5   4   8        0.66        1.08      1.26 o 
   6   4   8       30.03       32.42      4.97 o 
   7   4   8        1.96        2.93      2.58 o 
 -11   5   8        8.05        8.81      4.33 o 
 -10   5   8       47.92       51.29      3.18 o 
  -9   5   8        1.21        0.19      1.20 o 
  -8   5   8        0.85        3.24      1.25 o 
  -7   5   8      489.17      484.17      7.62 o 
  -6   5   8        6.80        6.39      1.07 o 
  -5   5   8       23.01       20.88      1.52 o 
  -4   5   8        8.21        8.03      1.14 o 
  -3   5   8       95.29       91.28      2.46 o 
  -2   5   8      115.69      119.58      4.38 o 
  -1   5   8        7.76        6.97      1.23 o 
   0   5   8        7.15        8.39      1.22 o 
   1   5   8       95.07       94.21      3.29 o 
   2   5   8       21.41       22.73      2.40 o 
   3   5   8       58.05       56.77      3.31 o 
   4   5   8       73.87       71.80      3.75 o 
   5   5   8        1.16        1.04      1.03 o 
   6   5   8        0.67        2.13      2.36 o 
   7   5   8        1.37        3.08      2.68 o 
 -11   6   8      123.23      126.04     11.07 o 
 -10   6   8       15.09       15.78      2.23 o 
  -9   6   8       71.57       70.10      3.86 o 
  -8   6   8      197.55      187.38      4.73 o 
  -7   6   8        3.86        5.38      1.28 o 
  -6   6   8       34.71       39.76      2.10 o 
  -5   6   8      173.50      174.83      3.48 o 
  -4   6   8       80.95       85.17      2.66 o 
  -3   6   8      309.45      328.02      4.77 o 
  -2   6   8       15.50       16.64      1.76 o 
  -1   6   8       81.59       76.08      2.51 o 
   0   6   8      131.99      118.06      3.32 o 
   1   6   8        0.05        0.51      1.03 o 
   2   6   8       64.41       63.79      3.77 o 
   3   6   8        0.10        2.14      1.15 o 
   4   6   8        0.63        6.07      2.83 o 
   5   6   8       20.62       23.34      3.25 o 
   6   6   8        4.03        8.57      4.01 o 
   7   6   8        0.87        1.26      4.22 o 
 -11   7   8        4.52        5.25      2.48 o 
 -10   7   8      166.39      165.82      5.56 o 
  -9   7   8      109.85      102.67      4.12 o 
  -8   7   8      133.02      126.31      3.95 o 
  -7   7   8      153.92      151.37      4.12 o 
  -6   7   8       36.37       38.98      2.09 o 
  -5   7   8        0.07       -0.11      0.72 o 
  -4   7   8      116.70      118.33      3.09 o 
  -3   7   8        0.08        1.99      0.77 o 
  -2   7   8      115.53      109.80      3.43 o 
  -1   7   8       36.61       35.07      1.93 o 
   0   7   8      221.63      216.80      4.79 o 
   1   7   8      194.45      197.69      5.01 o 
   2   7   8        7.33        3.83      1.53 o 
   3   7   8        6.67        7.62      1.64 o 
   4   7   8       48.99       47.95      3.41 o 
   5   7   8        0.06        0.39      1.38 o 
   6   7   8        2.17        2.88      2.19 o 
 -11   8   8        0.78        3.74      2.49 o 
 -10   8   8       68.56       64.77      4.43 o 
  -9   8   8       54.34       55.36      3.96 o 
  -8   8   8      113.67      109.69      3.73 o 
  -7   8   8       33.48       37.13      2.50 o 
  -6   8   8       75.26       79.87      2.80 o 
  -5   8   8       42.97       49.55      2.29 o 
  -4   8   8       39.97       48.69      2.35 o 
  -3   8   8      126.50      122.64      2.82 o 
  -2   8   8      331.12      336.95      6.13 o 
  -1   8   8       36.69       34.64      3.48 o 
   0   8   8        1.40        3.87      1.11 o 
   1   8   8       32.20       32.03      2.47 o 
   2   8   8        1.47        0.91      1.30 o 
   3   8   8       41.88       45.65      3.55 o 
   4   8   8        0.51        0.53      1.54 o 
   5   8   8       17.55       18.41      2.78 o 
   6   8   8       10.29        6.63      2.55 o 
 -11   9   8       87.65       92.94      6.22 o 
 -10   9   8        3.13        4.33      2.32 o 
  -9   9   8       63.32       61.97      4.15 o 
  -8   9   8        0.17        1.36      1.33 o 
  -7   9   8      106.85      104.74      3.77 o 
  -6   9   8      139.98      138.29      4.14 o 
  -5   9   8       30.30       35.27      2.04 o 
  -4   9   8      270.97      259.92      4.88 o 
  -3   9   8       38.50       49.98      2.06 o 
  -2   9   8        1.43        3.59      1.34 o 
  -1   9   8        2.62        3.23      1.70 o 
   0   9   8      202.88      203.07      4.87 o 
   1   9   8        5.28        4.46      1.30 o 
   2   9   8       98.14       99.09      4.21 o 
   3   9   8       32.26       34.77      3.19 o 
   4   9   8       10.94       13.68      2.50 o 
   5   9   8       82.97       76.15      6.04 o 
   6   9   8       51.64       62.38      7.88 o 
 -11  10   8       51.79       48.91      5.43 o 
 -10  10   8       25.35       24.14      3.32 o 
  -9  10   8      121.17      112.40      4.77 o 
  -8  10   8       88.42       79.74      3.89 o 
  -7  10   8      105.33      104.30      4.04 o 
  -6  10   8      218.72      221.64      6.27 o 
  -5  10   8       30.61       29.48      1.96 o 
  -4  10   8        2.25        2.38      0.97 o 
  -3  10   8        1.02        1.21      0.96 o 
  -2  10   8       49.97       55.98      3.31 o 
  -1  10   8       45.58       43.27      3.89 o 
   0  10   8      215.85      213.44      5.03 o 
   1  10   8        0.16        0.46      1.04 o 
   2  10   8        3.86        3.13      1.47 o 
   3  10   8        3.86        5.34      2.79 o 
   4  10   8       82.64       91.17      5.03 o 
   5  10   8       13.84        8.21      2.84 o 
   6  10   8        6.72        9.27      2.28 o 
 -11  11   8       14.32       21.71      5.81 o 
 -10  11   8        0.42        3.16      2.77 o 
  -9  11   8        1.69        0.94      1.48 o 
  -8  11   8       58.14       59.05      3.65 o 
  -7  11   8        0.02       -0.09      1.16 o 
  -6  11   8      257.81      254.74      6.03 o 
  -5  11   8       65.41       69.98      2.62 o 
  -4  11   8       45.97       48.67      2.30 o 
  -3  11   8       53.96       59.26      2.88 o 
  -2  11   8      256.22      254.59      6.21 o 
  -1  11   8      129.97      133.80      5.56 o 
   0  11   8       18.56       19.59      2.11 o 
   1  11   8       11.42       12.67      1.77 o 
   2  11   8       27.61       27.88      2.73 o 
   3  11   8      103.55      100.58      5.11 o 
   4  11   8       70.38       70.34      4.59 o 
   5  11   8       16.14        8.96      2.95 o 
   6  11   8       26.35       32.08      5.26 o 
 -11  12   8        0.42        0.20      3.21 o 
 -10  12   8       37.00       41.64      4.84 o 
  -9  12   8       25.02       23.53      2.74 o 
  -8  12   8        1.12        2.77      1.44 o 
  -7  12   8       84.83       89.18      3.84 o 
  -6  12   8        0.51        1.46      1.24 o 
  -5  12   8       11.08       11.25      1.26 o 
  -4  12   8        3.30        7.13      1.36 o 
  -3  12   8      103.08      103.72      4.02 o 
  -2  12   8        1.36        3.29      1.37 o 
  -1  12   8        0.75        1.28      1.58 o 
   0  12   8       16.26       14.28      1.88 o 
   1  12   8       21.96       24.39      2.42 o 
   2  12   8        8.80        8.34      1.86 o 
   3  12   8        0.04        2.96      1.50 o 
   4  12   8        1.73        5.86      2.88 o 
   5  12   8        4.82        4.89      2.56 o 
   6  12   8        1.54        4.12      2.01 o 
 -11  13   8       11.95       12.03      4.20 o 
 -10  13   8        1.17        9.82      7.73 o 
  -9  13   8       15.92       12.64      2.29 o 
  -8  13   8        9.25        8.33      1.78 o 
  -7  13   8        5.19        7.28      1.64 o 
  -6  13   8       10.74       11.24      1.98 o 
  -5  13   8       35.18       37.59      2.53 o 
  -4  13   8       11.05       11.94      1.37 o 
  -3  13   8       37.41       40.90      2.88 o 
  -2  13   8        9.54       10.18      1.77 o 
  -1  13   8        0.91        0.57      1.64 o 
   0  13   8       13.83       13.77      1.91 o 
   1  13   8       10.37        9.28      1.73 o 
   2  13   8        0.12        0.56      1.12 o 
   3  13   8        6.10        5.55      1.83 o 
   4  13   8        0.07        1.11      2.10 o 
   5  13   8        2.40        3.11      1.85 o 
   6  13   8        2.47        0.43      2.02 o 
 -11  14   8        4.81       16.64      9.05 o 
 -10  14   8       81.45       87.81      5.83 o 
  -9  14   8        4.62        2.77      1.70 o 
  -8  14   8       24.48       20.78      2.40 o 
  -7  14   8      150.91      154.24      5.40 o 
  -6  14   8       11.62       11.55      2.03 o 
  -5  14   8        3.25        3.44      1.52 o 
  -4  14   8      198.42      209.91      4.78 o 
  -3  14   8       66.12       63.70      3.73 o 
  -2  14   8        7.44        8.88      1.69 o 
  -1  14   8        6.52        6.90      2.02 o 
   0  14   8        0.52        0.70      1.13 o 
   1  14   8        0.47       -1.08      1.08 o 
   2  14   8        4.45        5.80      3.24 o 
   3  14   8        2.90        3.73      1.70 o 
   4  14   8        0.05        3.96      1.63 o 
   5  14   8       40.46       43.73      3.85 o 
   6  14   8        4.32        6.78      2.28 o 
 -10  15   8       19.41       23.44      4.47 o 
  -9  15   8       67.99       67.36      4.42 o 
  -8  15   8       34.47       35.29      3.28 o 
  -7  15   8       73.79       72.21      4.02 o 
  -6  15   8       45.80       53.08      4.22 o 
  -5  15   8        0.43       -0.59      1.23 o 
  -4  15   8      177.27      170.02      4.71 o 
  -3  15   8       51.33       61.75      5.27 o 
  -2  15   8      357.08      347.02      7.15 o 
  -1  15   8      316.93      305.43      8.64 o 
   0  15   8        5.57        3.25      1.34 o 
   1  15   8       33.10       33.73      2.77 o 
   2  15   8        2.58        3.28      1.56 o 
   3  15   8      136.49      145.36      5.50 o 
   4  15   8       22.35       22.94      3.72 o 
   5  15   8        6.67        5.86      2.42 o 
   6  15   8       40.00       41.55      4.40 o 
 -10  16   8        5.61        8.08      3.41 o 
  -9  16   8       88.66       93.87      4.69 o 
  -8  16   8        6.02        5.80      1.83 o 
  -7  16   8       80.20       82.38      4.23 o 
  -6  16   8       13.24       10.61      2.69 o 
  -5  16   8        0.73        2.61      1.55 o 
  -4  16   8      126.64      130.63      5.72 o 
  -3  16   8       11.51       10.00      1.80 o 
  -2  16   8        2.41        4.11      1.90 o 
  -1  16   8       25.81       29.15      3.41 o 
   0  16   8        4.45        5.71      1.48 o 
   1  16   8        4.15        6.35      1.60 o 
   2  16   8       70.82       68.18      4.06 o 
   3  16   8        0.66        0.53      2.38 o 
   4  16   8        9.34        8.58      2.90 o 
   5  16   8       44.52       63.92      7.17 o 
   6  16   8       10.69       11.41      2.79 o 
 -10  17   8        0.00        3.41      5.32 o 
  -9  17   8      158.72      159.39      6.40 o 
  -8  17   8        9.45        8.26      2.00 o 
  -7  17   8       87.90       77.59      4.89 o 
  -6  17   8      197.70      197.00      6.80 o 
  -5  17   8       15.46       18.59      2.71 o 
  -4  17   8       83.41       79.60      4.93 o 
  -3  17   8      273.33      260.24      6.89 o 
  -2  17   8       21.48       30.07      3.12 o 
  -1  17   8       15.30       22.28      3.35 o 
   0  17   8      515.57      491.21     11.04 o 
   1  17   8        2.34        0.99      1.29 o 
   2  17   8      251.01      249.20      8.39 o 
   3  17   8        3.48        2.58      3.02 o 
   4  17   8      105.60      110.77     20.35 o 
   5  17   8       20.95       15.97      3.37 o 
   6  17   8       32.73       37.14      4.27 o 
 -10  18   8       55.07       65.28     11.57 o 
  -9  18   8       37.04       35.65      3.79 o 
  -8  18   8       29.00       30.34      3.57 o 
  -7  18   8       31.80       34.41      3.59 o 
  -6  18   8       12.52       11.64      2.37 o 
  -5  18   8        1.54        1.57      1.54 o 
  -4  18   8       63.95       66.70      4.05 o 
  -3  18   8      202.78      206.75      6.21 o 
  -2  18   8       62.44       62.17      4.43 o 
  -1  18   8      156.28      152.64      6.68 o 
   0  18   8       33.23       32.78      4.69 o 
   1  18   8       14.47       15.95      2.34 o 
   2  18   8      134.26      129.24      6.07 o 
   3  18   8       61.77       65.09      7.59 o 
   4  18   8       57.10       57.31      5.86 o 
   5  18   8       11.15       17.98      8.02 o 
   6  18   8        0.04        4.41      5.19 o 
 -10  19   8       50.09       49.71      5.31 o 
  -9  19   8      105.09       98.93     10.31 o 
  -8  19   8      102.20      108.16      5.55 o 
  -7  19   8       10.33        7.67      2.33 o 
  -6  19   8        3.89        4.69      1.88 o 
  -5  19   8       38.49       41.59      3.74 o 
  -4  19   8      199.96      192.80      5.83 o 
  -3  19   8        2.50        1.91      1.74 o 
  -2  19   8        4.79        3.32      1.85 o 
  -1  19   8      139.11      134.00      5.33 o 
   0  19   8       53.33       52.03      4.93 o 
   1  19   8       92.21       93.16      5.64 o 
   2  19   8        7.93       12.92      2.77 o 
   3  19   8        2.57        5.70      3.52 o 
   4  19   8        0.08        4.15      9.17 o 
   5  19   8        2.81        4.53      2.36 o 
 -10  20   8       11.93        1.96      6.23 o 
  -9  20   8      280.88      294.36     17.63 o 
  -8  20   8       83.47       84.27      5.24 o 
  -7  20   8       81.68       75.33      4.84 o 
  -6  20   8       40.05       38.01      3.81 o 
  -5  20   8       35.12       37.40      3.89 o 
  -4  20   8       16.32       15.60      2.34 o 
  -3  20   8      243.45      231.17      7.42 o 
  -2  20   8       18.20       19.60      2.77 o 
  -1  20   8       10.09        6.18      2.11 o 
   0  20   8      239.01      229.66      8.62 o 
   1  20   8        0.01        0.18      1.64 o 
   2  20   8        5.23        6.07      2.30 o 
   3  20   8       24.87       25.95      3.67 o 
   4  20   8       30.57       34.36     11.94 o 
   5  20   8       24.32       26.67      4.33 o 
 -10  21   8       66.30       80.29     17.48 o 
  -9  21   8      103.18      103.96     10.63 o 
  -8  21   8        0.10        1.93      1.96 o 
  -7  21   8        9.25        9.43      2.42 o 
  -6  21   8        9.64        7.87      2.10 o 
  -5  21   8      255.84      248.96      7.66 o 
  -4  21   8       48.08       50.94      3.87 o 
  -3  21   8       13.54       13.75      2.57 o 
  -2  21   8       19.48       20.03      3.29 o 
  -1  21   8      135.98      128.95      5.31 o 
   0  21   8       21.93       27.46      3.73 o 
   1  21   8        3.07        1.52      2.60 o 
   2  21   8        8.67        7.45      2.70 o 
   3  21   8        2.77        4.59      1.88 o 
   4  21   8       18.99       28.48      6.14 o 
   5  21   8        0.83        3.48      4.21 o 
 -10  22   8      107.37      104.83      8.22 o 
  -9  22   8        6.12       12.34      5.41 o 
  -8  22   8      178.35      186.65      7.32 o 
  -7  22   8       34.35       41.55      4.08 o 
  -6  22   8       35.50       34.97      3.70 o 
  -5  22   8       60.29       61.07      4.54 o 
  -4  22   8       59.44       66.31      4.07 o 
  -3  22   8       57.02       55.69      4.55 o 
  -2  22   8      148.67      153.72      7.00 o 
  -1  22   8       50.47       51.32      4.87 o 
   0  22   8      265.69      255.42      9.10 o 
   1  22   8        1.81        2.63      1.79 o 
   2  22   8        1.97        4.12      3.18 o 
   3  22   8       36.93       33.11      4.44 o 
   4  22   8       26.82       29.53      4.29 o 
   5  22   8        0.74        1.99      1.93 o 
  -9  23   8       21.11       23.69      6.71 o 
  -8  23   8       26.03       24.13      3.49 o 
  -7  23   8       69.23       69.31      5.17 o 
  -6  23   8        8.32        8.24      2.28 o 
  -5  23   8       27.00       28.90      3.30 o 
  -4  23   8      227.84      226.02      6.56 o 
  -3  23   8      327.81      324.52     14.29 o 
  -2  23   8        0.35       -0.41      1.80 o 
  -1  23   8       18.86       15.39      2.99 o 
   0  23   8      146.22      142.00     10.13 o 
   1  23   8        1.68        1.37      3.25 o 
   2  23   8      280.10      295.65     11.69 o 
   3  23   8        0.74        0.27      2.40 o 
   4  23   8       74.25       78.96     10.25 o 
   5  23   8      126.09      133.91      6.64 o 
  -9  24   8        1.67        7.68      4.31 o 
  -8  24   8       31.90       32.38      6.14 o 
  -7  24   8       17.44       17.35      2.93 o 
  -6  24   8        3.80        4.49      2.04 o 
  -5  24   8       72.15       77.58      4.68 o 
  -4  24   8        4.46        3.88      1.70 o 
  -3  24   8        0.06        1.08      1.87 o 
  -2  24   8        4.23        5.50      2.29 o 
  -1  24   8        8.43       12.27      2.91 o 
   0  24   8       20.21       18.15      3.52 o 
   1  24   8        0.40        1.71      3.32 o 
   2  24   8       12.52        9.92      3.11 o 
   3  24   8        0.01        1.49      2.47 o 
   4  24   8        7.11        5.51      2.69 o 
   5  24   8       12.66       20.28      4.73 o 
  -9  25   8      146.11      143.22     12.50 o 
  -8  25   8        5.06        1.39      3.09 o 
  -7  25   8        6.21        6.78      2.29 o 
  -6  25   8      170.49      171.50      6.68 o 
  -5  25   8      260.86      259.84      7.32 o 
  -4  25   8       52.63       56.95      4.79 o 
  -3  25   8       12.74       10.13      2.52 o 
  -2  25   8      114.45      112.61      6.17 o 
  -1  25   8      201.16      204.01      8.12 o 
   0  25   8        1.26        1.74      2.28 o 
   1  25   8      103.20      102.90      7.97 o 
   2  25   8      186.00      180.78     17.60 o 
   3  25   8        0.33        0.93      2.75 o 
   4  25   8       85.95       88.71      7.61 o 
  -9  26   8       14.04       39.25      8.54 o 
  -8  26   8        0.84        3.58      3.17 o 
  -7  26   8       80.88       85.12      5.53 o 
  -6  26   8       24.69       24.22      4.09 o 
  -5  26   8       12.83       16.71      2.51 o 
  -4  26   8       35.52       36.65      4.03 o 
  -3  26   8       30.46       39.05      4.01 o 
  -2  26   8      145.69      145.22      6.23 o 
  -1  26   8       77.46       80.94      5.51 o 
   0  26   8       65.73       64.12      5.77 o 
   1  26   8        6.11       11.75      7.09 o 
   2  26   8      187.82      174.71     16.92 o 
   3  26   8        4.43        4.35      3.16 o 
   4  26   8        1.98        2.24      2.79 o 
  -9  27   8       74.41       87.64      8.35 o 
  -8  27   8        1.67        1.17      2.85 o 
  -7  27   8      306.34      303.90     10.84 o 
  -6  27   8       27.88       25.75      3.37 o 
  -5  27   8        8.48        6.20      1.99 o 
  -4  27   8       21.15       16.52      2.97 o 
  -3  27   8       92.69       91.21      5.93 o 
  -2  27   8       30.15       29.29      4.06 o 
  -1  27   8        8.92        9.31      2.65 o 
   0  27   8        3.65        0.61      2.74 o 
   1  27   8      543.49      535.21     29.25 o 
   2  27   8       98.29      104.01     13.63 o 
   3  27   8       48.69       44.13      6.89 o 
   4  27   8        4.47        2.69      3.00 o 
  -8  28   8        8.10        9.13      3.99 o 
  -7  28   8       49.46       58.16      5.66 o 
  -6  28   8       12.53       12.63      3.06 o 
  -5  28   8        3.38        3.88      1.88 o 
  -4  28   8       58.15       66.96      5.34 o 
  -3  28   8       35.27       35.41      3.99 o 
  -2  28   8       48.25       39.99      4.13 o 
  -1  28   8       35.77       32.23      4.19 o 
   0  28   8       52.42       44.12     10.90 o 
   1  28   8       15.62        7.11      6.54 o 
   2  28   8        0.46        7.01      6.65 o 
   4  28   8        6.09        7.27      2.90 o 
  -8  29   8        0.10        2.06      3.14 o 
  -7  29   8      174.95      187.64     10.92 o 
  -6  29   8       55.85       54.09      4.75 o 
  -5  29   8       34.69       33.52      3.50 o 
  -4  29   8       97.74      115.22      5.93 o 
  -3  29   8      169.66      162.41      6.81 o 
  -2  29   8        2.93        3.28      2.04 o 
  -1  29   8       11.25       11.99      2.95 o 
   0  29   8        4.62        3.32      5.69 o 
   1  29   8       27.82       16.61      7.62 o 
   2  29   8       12.77       12.58      6.37 o 
   4  29   8       46.40       59.67      6.20 o 
  -7  30   8       15.80       19.82      4.87 o 
  -6  30   8        0.26        1.11      2.15 o 
  -5  30   8      149.42      153.25      7.27 o 
  -4  30   8       60.98       64.00      6.34 o 
  -3  30   8        0.59        2.76      2.12 o 
  -2  30   8       31.87       30.47      3.74 o 
  -1  30   8        0.89        1.49      2.12 o 
   0  30   8       23.64       22.94      8.78 o 
   1  30   8       40.98       52.80     12.28 o 
  -7  31   8       72.58       69.22      8.06 o 
  -6  31   8       27.23       28.22      4.19 o 
  -5  31   8       63.91       64.67      4.71 o 
  -4  31   8        3.14        2.36      2.10 o 
  -3  31   8       25.38       27.85      3.61 o 
  -2  31   8      101.72       93.73      8.96 o 
  -1  31   8       34.32       32.37      4.31 o 
   0  31   8       13.90       17.19      8.04 o 
   1  31   8      116.90      109.62     13.56 o 
  -7  32   8        0.13        6.27      6.46 o 
  -6  32   8       13.86        9.49      3.97 o 
  -5  32   8       17.52       19.12      3.27 o 
  -4  32   8        0.83        2.26      2.24 o 
  -3  32   8       59.51       65.49      6.05 o 
  -2  32   8       24.03       28.74      3.65 o 
  -1  32   8       37.47       32.10      4.26 o 
   0  32   8      142.24      136.83     14.92 o 
   1  32   8        5.45       10.40      6.90 o 
  -7  33   8       97.89      117.70     14.86 o 
  -6  33   8       48.57       51.98      7.38 o 
  -5  33   8        9.09        7.53      3.26 o 
  -4  33   8       60.84       68.44      5.57 o 
  -3  33   8       35.63       31.81      3.94 o 
  -2  33   8       29.19       28.34      4.23 o 
  -1  33   8       32.55       33.53      4.49 o 
   0  33   8      129.94      111.01     14.04 o 
   1  33   8       29.74       26.15      8.96 o 
  -7  34   8       40.87       48.34     11.81 o 
  -6  34   8        3.33        3.02      4.18 o 
  -5  34   8       67.47       63.73      6.70 o 
  -4  34   8        0.01       -0.14      2.31 o 
  -3  34   8       21.79       21.30      3.48 o 
  -2  34   8        3.06        4.37      2.21 o 
  -1  34   8        0.14        2.03      3.12 o 
   0  34   8       91.81      104.61     16.57 o 
   1  34   8        9.56       10.07      7.31 o 
  -6  35   8        2.71        4.23      4.31 o 
  -5  35   8       16.53       18.99      5.96 o 
  -4  35   8       90.90       97.40      7.51 o 
  -3  35   8       43.30       51.59      6.06 o 
  -2  35   8        3.46        2.76      2.68 o 
  -1  35   8       37.09       41.55     11.28 o 
   0  35   8        1.53        6.27      6.37 o 
   1  35   8        6.88        6.46      6.49 o 
  -6  36   8        2.97        5.18      4.61 o 
  -5  36   8       57.71       62.38      9.47 o 
  -4  36   8       27.56       30.66      4.92 o 
  -3  36   8       15.60       18.66      4.11 o 
  -2  36   8        9.89       10.14      4.15 o 
  -1  36   8       18.13       18.38      8.39 o 
   0  36   8        1.85        7.33      6.27 o 
  -5  37   8        0.11       -0.03      3.66 o 
  -4  37   8        5.75        3.85      4.39 o 
  -3  37   8        9.29        6.01      2.98 o 
  -2  37   8        3.04        4.02      3.47 o 
  -1  37   8       53.95       56.42     13.01 o 
   0  37   8        3.25       12.66      7.35 o 
  -4  38   8        6.29       13.32      5.51 o 
  -3  38   8       13.23       11.67      5.04 o 
  -2  38   8       48.14       45.18     11.82 o 
  -1  38   8       10.83       14.56      7.65 o 
   0  38   8        0.06        1.30      5.41 o 
  -3  39   8        9.20        9.92      4.87 o 
  -2  39   8        3.78       15.90      8.34 o 
  -1  39   8        6.63       11.86      8.39 o 
 -10   1   9       28.57       30.66      5.12 o 
  -9   1   9       14.71       10.36      1.83 o 
  -8   1   9      118.74      120.87      4.06 o 
  -7   1   9      244.04      240.46      5.46 o 
  -6   1   9        1.02        0.48      1.01 o 
  -5   1   9      357.90      348.57      6.17 o 
  -4   1   9       10.61       10.81      1.41 o 
  -3   1   9        3.84        2.82      2.08 o 
  -2   1   9       34.03       42.46      7.69 o 
  -1   1   9      441.75      458.40     14.25 o 
   0   1   9       23.46       27.18      2.07 o 
   1   1   9       65.12       61.65      2.56 o 
   2   1   9       14.24       14.26      1.72 o 
   3   1   9      221.63      223.37      6.14 o 
   4   1   9       21.38       26.29      5.35 o 
   5   1   9       30.75       32.03      4.19 o 
 -10   2   9      182.83      173.73      9.74 o 
  -9   2   9       10.21        8.45      1.72 o 
  -8   2   9      126.30      135.43      4.27 o 
  -7   2   9        0.00        1.21      1.19 o 
  -6   2   9       67.88       69.71      3.17 o 
  -5   2   9       34.44       40.21      2.49 o 
  -4   2   9      115.51      114.80      2.74 o 
  -3   2   9        0.13        0.36      1.76 o 
  -2   2   9      205.22      211.71      9.08 o 
  -1   2   9        0.77        2.84      1.22 o 
   0   2   9        4.74        4.03      1.14 o 
   1   2   9      126.40      116.64      3.55 o 
   2   2   9      149.09      143.13      4.07 o 
   3   2   9        0.16        7.10      3.26 o 
   4   2   9       15.76       18.02      2.74 o 
   5   2   9        7.46       10.12      3.89 o 
 -10   3   9       34.88       41.49      5.77 o 
  -9   3   9       51.79       50.55      3.28 o 
  -8   3   9       26.65       28.71      2.47 o 
  -7   3   9      125.30      121.92      3.94 o 
  -6   3   9        8.21        8.55      1.49 o 
  -5   3   9       37.81       37.93      2.50 o 
  -4   3   9        9.53        8.11      1.34 o 
  -3   3   9       18.47       20.60      3.53 o 
  -2   3   9       30.27       27.40      4.03 o 
  -1   3   9        4.83        5.61      1.33 o 
   0   3   9       41.74       40.19      2.32 o 
   1   3   9       23.23       24.99      2.61 o 
   2   3   9        9.45       11.65      1.58 o 
   3   3   9       14.73       18.10      2.98 o 
   4   3   9       18.00       16.14      2.72 o 
   5   3   9        4.15       14.56      9.67 o 
 -10   4   9        3.79        0.03      2.77 o 
  -9   4   9        4.04        1.31      1.40 o 
  -8   4   9      231.63      231.13      5.54 o 
  -7   4   9      157.34      164.96      4.52 o 
  -6   4   9       19.73       17.49      1.85 o 
  -5   4   9       16.31       16.75      2.00 o 
  -4   4   9        3.27        4.52      1.06 o 
  -3   4   9      143.69      132.38      5.79 o 
  -2   4   9       72.39       75.72      4.53 o 
  -1   4   9      439.21      432.91      7.24 o 
   0   4   9       56.18       58.31      3.95 o 
   1   4   9      216.95      216.65      6.00 o 
   2   4   9       48.57       46.79      2.97 o 
   3   4   9        0.67        5.35      3.28 o 
   4   4   9        3.14        1.58      1.63 o 
   5   4   9      247.46      243.44      9.23 o 
 -10   5   9       42.22       39.49      5.63 o 
  -9   5   9       19.78       17.43      2.17 o 
  -8   5   9       18.75       17.81      2.10 o 
  -7   5   9       44.92       45.77      2.90 o 
  -6   5   9        0.72        1.17      1.09 o 
  -5   5   9      440.33      440.25      7.64 o 
  -4   5   9      136.18      138.36      3.79 o 
  -3   5   9        5.97        8.25      1.91 o 
  -2   5   9       15.15       16.09      2.70 o 
  -1   5   9      105.35      103.77      3.20 o 
   0   5   9        0.07        0.21      1.08 o 
   1   5   9        4.63        5.67      1.56 o 
   2   5   9       12.06       16.47      3.36 o 
   3   5   9       75.26       73.29      3.90 o 
   4   5   9      137.69      137.53      5.95 o 
   5   5   9      122.64      128.08      6.11 o 
 -10   6   9       11.95       12.31      4.35 o 
  -9   6   9       56.01       51.36      3.56 o 
  -8   6   9        1.16        0.99      1.26 o 
  -7   6   9      127.97      123.06      4.32 o 
  -6   6   9      248.41      244.01      5.75 o 
  -5   6   9       32.89       37.65      2.65 o 
  -4   6   9      477.64      481.47      7.30 o 
  -3   6   9        5.49        6.06      1.75 o 
  -2   6   9      106.74       96.95      5.09 o 
  -1   6   9      138.67      140.89      5.83 o 
   0   6   9        5.34        5.04      1.41 o 
   1   6   9       60.47       59.41      3.73 o 
   2   6   9       67.18       70.84      5.43 o 
   3   6   9       63.90       64.31      5.18 o 
   4   6   9       95.08       91.02      5.04 o 
   5   6   9        9.41        9.90      2.37 o 
 -10   7   9       21.65       18.55      4.16 o 
  -9   7   9       53.87       45.02      3.52 o 
  -8   7   9       39.63       41.19      3.11 o 
  -7   7   9      318.48      308.30      6.74 o 
  -6   7   9        6.98        7.18      1.60 o 
  -5   7   9       25.24       19.51      2.09 o 
  -4   7   9      221.48      217.12      5.01 o 
  -3   7   9        2.81        2.61      1.70 o 
  -2   7   9       14.74       12.57      3.17 o 
  -1   7   9      120.11      115.17      5.29 o 
   0   7   9       48.50       50.12      2.92 o 
   1   7   9      442.30      429.53      8.73 o 
   2   7   9       77.07       84.73      4.85 o 
   3   7   9        7.34        7.00      2.50 o 
   4   7   9       26.80       32.60      3.52 o 
   5   7   9        1.85        3.55      2.34 o 
 -10   8   9       14.21       12.33      3.67 o 
  -9   8   9        4.71        4.30      1.75 o 
  -8   8   9        0.03        1.26      1.40 o 
  -7   8   9        0.00        1.71      1.39 o 
  -6   8   9       14.18       12.40      1.93 o 
  -5   8   9       14.38       11.09      1.81 o 
  -4   8   9       10.73       10.84      1.76 o 
  -3   8   9      189.36      184.60      6.84 o 
  -2   8   9        3.94        3.30      2.89 o 
  -1   8   9        0.16        1.59      1.92 o 
   0   8   9       16.73       18.72      2.06 o 
   1   8   9       32.44       34.24      3.63 o 
   2   8   9       49.86       55.88      8.20 o 
   3   8   9        0.98       -0.55      1.63 o 
   4   8   9       13.44       17.07      2.42 o 
   5   8   9       87.06       89.30      5.50 o 
 -10   9   9       23.74       23.15      4.96 o 
  -9   9   9       55.37       54.49      5.56 o 
  -8   9   9       41.56       38.63      3.24 o 
  -7   9   9       25.73       26.88      2.68 o 
  -6   9   9      165.46      166.18      5.05 o 
  -5   9   9       50.95       48.34      3.19 o 
  -4   9   9      196.92      188.61      5.03 o 
  -3   9   9      376.82      352.84     12.08 o 
  -2   9   9       44.66       42.69      5.07 o 
  -1   9   9       48.39       51.69      4.32 o 
   0   9   9       51.86       54.51      5.22 o 
   1   9   9       50.52       54.93      3.22 o 
   2   9   9      106.71      106.50      9.58 o 
   3   9   9        8.61       11.03      2.70 o 
   4   9   9       61.70       68.01      6.27 o 
   5   9   9       24.75       26.88      4.06 o 
 -10  10   9        6.79        3.51      3.89 o 
  -9  10   9      155.38      164.30      8.04 o 
  -8  10   9      220.89      217.03      6.19 o 
  -7  10   9        7.69        7.20      1.77 o 
  -6  10   9        3.49        3.31      1.40 o 
  -5  10   9       36.42       36.37      2.81 o 
  -4  10   9       58.61       61.16      4.24 o 
  -3  10   9        0.22       -0.34      1.61 o 
  -2  10   9       61.20       66.47      5.15 o 
  -1  10   9        1.27        3.62      1.89 o 
   0  10   9       38.87       43.46      2.72 o 
   1  10   9        0.24        2.10      1.25 o 
   2  10   9      135.80      134.78     10.74 o 
   3  10   9       35.54       37.38      4.31 o 
   4  10   9        2.56        4.21      2.23 o 
   5  10   9        0.96        0.59      2.08 o 
 -10  11   9       37.33       43.75      6.42 o 
  -9  11   9        9.97        8.44      2.79 o 
  -8  11   9        0.39        0.22      1.31 o 
  -7  11   9       22.35       22.33      2.54 o 
  -6  11   9        1.21        1.73      1.36 o 
  -5  11   9        1.63        1.21      1.40 o 
  -4  11   9        1.17        0.93      1.68 o 
  -3  11   9        0.79        0.20      1.71 o 
  -2  11   9       12.29       13.12      2.89 o 
  -1  11   9        5.28        7.58      2.47 o 
   0  11   9      177.42      183.94      5.05 o 
   1  11   9       19.00       20.12      2.78 o 
   2  11   9       45.76       45.34      4.64 o 
   3  11   9       36.33       41.14      5.18 o 
   4  11   9       27.36       32.79      4.31 o 
   5  11   9        8.08        5.18      2.67 o 
 -10  12   9       12.54        9.43      5.25 o 
  -9  12   9        6.68        8.20      2.75 o 
  -8  12   9       71.63       72.50      4.15 o 
  -7  12   9       78.49       80.77      4.01 o 
  -6  12   9       60.65       67.67      3.63 o 
  -5  12   9        5.40        3.42      1.61 o 
  -4  12   9      218.89      205.38      8.03 o 
  -3  12   9        0.37        1.22      2.20 o 
  -2  12   9       29.89       30.40      3.92 o 
  -1  12   9      353.58      336.33     10.40 o 
   0  12   9       61.57       65.95      3.28 o 
   1  12   9       10.89        9.86      1.79 o 
   2  12   9        9.15        7.48      2.22 o 
   3  12   9      228.19      225.80     17.55 o 
   4  12   9       68.87       70.86      5.57 o 
   5  12   9       61.30       65.85      5.70 o 
 -10  13   9       81.49       85.35      7.49 o 
  -9  13   9       39.03       43.40      5.09 o 
  -8  13   9        3.16        4.14      1.65 o 
  -7  13   9       42.12       43.78      3.35 o 
  -6  13   9       38.09       38.65      3.38 o 
  -5  13   9       17.46       18.61      2.43 o 
  -4  13   9      154.94      145.57      6.84 o 
  -3  13   9        2.56       -0.41      2.02 o 
  -2  13   9      170.91      171.45      9.30 o 
  -1  13   9       16.50       19.09      3.38 o 
   0  13   9      150.54      156.65      5.65 o 
   1  13   9       60.01       64.22      3.52 o 
   2  13   9       57.28       61.45      6.17 o 
   3  13   9        1.49        7.61      3.56 o 
   4  13   9       12.47       13.65      5.35 o 
   5  13   9       22.94       22.47      3.43 o 
 -10  14   9       25.46       31.58      5.24 o 
  -9  14   9       53.47       49.88      5.49 o 
  -8  14   9        1.01       -0.33      1.43 o 
  -7  14   9       18.87       15.82      2.54 o 
  -6  14   9       32.85       32.20      3.15 o 
  -5  14   9      120.88      117.03      4.66 o 
  -4  14   9      105.77      110.71      6.09 o 
  -3  14   9      143.04      140.01      7.81 o 
  -2  14   9        1.47        1.85      2.58 o 
  -1  14   9       73.62       70.15      5.39 o 
   0  14   9       91.09       90.82      3.76 o 
   1  14   9       14.34       17.67      2.61 o 
   2  14   9       12.87       15.45      4.15 o 
   3  14   9       32.73       34.45      4.19 o 
   4  14   9       76.29       75.71      8.15 o 
   5  14   9       75.43       78.20      6.85 o 
 -10  15   9       98.18      108.88      7.91 o 
  -9  15   9        3.05        4.98      2.48 o 
  -8  15   9        7.85        9.07      2.55 o 
  -7  15   9        2.98        2.53      1.64 o 
  -6  15   9      110.39      103.65      4.59 o 
  -5  15   9        5.15        5.01      1.71 o 
  -4  15   9        8.96        6.88      2.60 o 
  -3  15   9        7.62        6.55      2.87 o 
  -2  15   9       27.52       30.84      5.07 o 
  -1  15   9       62.23       63.52      5.49 o 
   0  15   9        0.74        0.29      1.20 o 
   1  15   9       51.91       62.02      4.59 o 
   2  15   9        8.60        6.89      6.36 o 
   3  15   9       16.70       20.03      4.64 o 
   4  15   9       11.67       15.85      3.33 o 
 -10  16   9        7.37        7.96      3.81 o 
  -9  16   9      112.25      108.22     10.05 o 
  -8  16   9       20.75       24.39      3.09 o 
  -7  16   9        7.48        8.22      2.03 o 
  -6  16   9       13.11       14.03      2.38 o 
  -5  16   9       77.95       81.85      4.22 o 
  -4  16   9       13.93       12.82      3.06 o 
  -3  16   9       41.09       46.19      6.02 o 
  -2  16   9       32.51       32.37      5.27 o 
  -1  16   9        2.85        1.42      2.15 o 
   0  16   9       42.01       47.16      5.02 o 
   1  16   9        0.05        0.23      1.68 o 
   2  16   9       84.97       82.99     14.24 o 
   3  16   9       29.32       32.02      4.54 o 
   4  16   9       20.26       18.51      6.58 o 
  -9  17   9      110.43      117.54      9.00 o 
  -8  17   9       33.00       31.59      3.44 o 
  -7  17   9        7.77        6.88      2.06 o 
  -6  17   9        5.47        6.16      1.95 o 
  -5  17   9       87.30       85.50      4.29 o 
  -4  17   9       97.41       86.61      5.58 o 
  -3  17   9      100.49       98.32      8.11 o 
  -2  17   9      157.12      151.37      9.10 o 
  -1  17   9       35.55       38.92      4.47 o 
   0  17   9       51.78       48.58      5.02 o 
   1  17   9        0.95        7.11      5.21 o 
   2  17   9      247.74      253.73     10.37 o 
   3  17   9        4.02       10.53      5.94 o 
   4  17   9        7.53       13.09     10.06 o 
  -9  18   9       90.41       97.00      8.78 o 
  -8  18   9        1.43        2.54      2.09 o 
  -7  18   9       56.33       63.34      4.49 o 
  -6  18   9       45.72       43.75      3.66 o 
  -5  18   9       17.20       18.00      2.50 o 
  -4  18   9        8.12        8.00      2.68 o 
  -3  18   9      487.40      481.27     12.94 o 
  -2  18   9       13.33       15.82      4.06 o 
  -1  18   9       39.10       45.35     21.91 o 
   0  18   9       59.74       57.16      5.48 o 
   1  18   9       40.95       43.50      4.24 o 
   2  18   9       28.90       32.33      4.54 o 
   3  18   9        1.04        2.93      1.81 o 
   4  18   9       10.76       13.37      4.55 o 
  -9  19   9       14.67       17.86      4.54 o 
  -8  19   9       22.14       16.73      4.57 o 
  -7  19   9        6.20        4.32      1.91 o 
  -6  19   9        5.22        5.39      2.03 o 
  -5  19   9      191.36      188.73      6.85 o 
  -4  19   9       40.57       45.02      6.07 o 
  -3  19   9      178.94      180.27      7.80 o 
  -2  19   9       16.16       11.71      5.39 o 
  -1  19   9       20.33       18.07      4.31 o 
   0  19   9        3.79        3.01      2.45 o 
   1  19   9       20.63       24.24      3.66 o 
   2  19   9       14.08       11.05      3.17 o 
   3  19   9      140.65      141.45      7.11 o 
   4  19   9        1.87       -0.14      2.84 o 
  -9  20   9        1.30       -0.72      3.13 o 
  -8  20   9       33.78       24.49      9.94 o 
  -7  20   9        9.52        4.51      2.23 o 
  -6  20   9      324.40      331.37      9.45 o 
  -5  20   9        3.64        4.05      1.86 o 
  -4  20   9      307.43      291.24     10.16 o 
  -3  20   9       67.31       68.84      5.81 o 
  -2  20   9      160.69      166.73      9.76 o 
  -1  20   9        5.19        5.15      3.12 o 
   0  20   9        1.11        0.55      2.73 o 
   1  20   9        4.33        4.01      6.20 o 
   2  20   9       24.41       25.21      4.22 o 
   3  20   9        1.40        1.44      2.22 o 
   4  20   9       52.20       49.18      7.97 o 
  -9  21   9       45.47       50.24      7.31 o 
  -8  21   9        0.13       -2.24      2.48 o 
  -7  21   9       27.66       25.64      3.52 o 
  -6  21   9       11.36       14.74      2.71 o 
  -5  21   9      108.03      112.13      6.54 o 
  -4  21   9      118.84      113.28      6.52 o 
  -3  21   9      313.94      320.62     10.53 o 
  -2  21   9       27.22       31.63      6.90 o 
  -1  21   9       32.99       27.31      5.13 o 
   0  21   9       18.36       22.42      4.81 o 
   1  21   9       23.88       20.46      8.15 o 
   2  21   9        1.08        5.80      8.26 o 
   3  21   9        0.42       -0.14      2.18 o 
   4  21   9       22.36       20.01      5.51 o 
  -9  22   9       27.04       32.50      6.21 o 
  -8  22   9        2.24        1.34      3.07 o 
  -7  22   9       62.20       64.79      5.91 o 
  -6  22   9       11.17       13.97      2.80 o 
  -5  22   9       22.72       22.52      3.80 o 
  -4  22   9       35.37       31.03      4.25 o 
  -3  22   9        8.61        5.97      2.69 o 
  -2  22   9        0.53        2.13      2.69 o 
  -1  22   9      111.06      108.61      8.29 o 
   0  22   9       69.04       67.65      7.86 o 
   1  22   9      139.99      132.49     15.08 o 
   2  22   9        0.40        3.52      2.24 o 
   3  22   9       15.73       15.00      3.76 o 
  -8  23   9       49.12       51.24      7.19 o 
  -7  23   9        2.52        0.87      2.21 o 
  -6  23   9        0.68        1.18      1.89 o 
  -5  23   9      143.47      140.63      7.33 o 
  -4  23   9       31.93       32.68      4.37 o 
  -3  23   9        2.90        0.16      2.04 o 
  -2  23   9        1.26        1.93      3.56 o 
  -1  23   9       78.98       85.22      7.95 o 
   0  23   9       16.36       13.82      4.29 o 
   1  23   9        0.60        4.23      6.21 o 
   2  23   9        3.41        3.92      2.78 o 
   3  23   9       38.50       43.75      5.81 o 
  -8  24   9       10.41        9.24      3.99 o 
  -7  24   9        9.43        8.74      3.88 o 
  -6  24   9        1.95        2.35      1.98 o 
  -5  24   9       52.95       55.29      5.64 o 
  -4  24   9      145.47      144.51      7.42 o 
  -3  24   9       11.36       12.68      3.07 o 
  -2  24   9      187.76      184.65     10.51 o 
  -1  24   9        2.00        0.79      2.81 o 
   0  24   9        0.40        2.97      4.67 o 
   1  24   9        3.15       14.57      7.97 o 
   2  24   9       92.05      114.31     17.30 o 
   3  24   9        5.63        5.23      3.10 o 
  -8  25   9       19.37       23.67      5.42 o 
  -7  25   9       15.87        8.08      3.92 o 
  -6  25   9       27.27       30.58      4.27 o 
  -5  25   9        1.65        0.43      2.03 o 
  -4  25   9       12.57       10.58      2.79 o 
  -3  25   9       70.35       69.08      6.08 o 
  -2  25   9        9.09        9.65      3.87 o 
  -1  25   9        2.59        4.23      3.31 o 
   0  25   9       22.99       23.48      8.85 o 
   1  25   9      123.14      124.21     14.82 o 
   2  25   9        9.97        9.41      7.55 o 
   3  25   9        9.69        6.89      3.36 o 
  -8  26   9       50.77       54.41     11.42 o 
  -7  26   9        0.84       -0.43      4.17 o 
  -6  26   9        0.43        0.50      2.14 o 
  -5  26   9        3.74        3.11      2.58 o 
  -4  26   9        3.13        5.36      2.27 o 
  -3  26   9       28.49       32.08      4.41 o 
  -2  26   9        0.40       -0.56      2.74 o 
  -1  26   9       32.61       32.36      6.37 o 
   0  26   9       10.54       15.92      7.72 o 
   1  26   9       18.60       13.50      8.15 o 
   2  26   9       19.87       18.50      8.97 o 
   3  26   9       10.15        8.96      7.30 o 
  -7  27   9        9.12        9.00      4.00 o 
  -6  27   9        0.24        2.23      3.02 o 
  -5  27   9        3.64        2.38      2.56 o 
  -4  27   9       37.31       33.64      4.08 o 
  -3  27   9      134.03      130.32      7.13 o 
  -2  27   9       57.34       61.20      5.67 o 
  -1  27   9        6.67        9.23      4.04 o 
   0  27   9       47.83       40.48     11.07 o 
   1  27   9        9.30        6.53      6.80 o 
   2  27   9       21.32       19.89      9.01 o 
  -7  28   9       20.47       16.67      4.57 o 
  -6  28   9        0.98        2.46      3.20 o 
  -5  28   9        8.41        6.63      3.54 o 
  -4  28   9      206.71      205.79      7.97 o 
  -3  28   9       23.92       24.81      4.07 o 
  -2  28   9        2.97        7.84      2.75 o 
  -1  28   9       65.77       66.33      8.06 o 
   0  28   9        4.29        5.82      6.10 o 
   1  28   9       69.09       81.40     15.18 o 
   2  28   9      100.00       96.33     16.18 o 
  -7  29   9       76.13       81.11      8.08 o 
  -6  29   9        7.36        6.26      3.60 o 
  -5  29   9       30.48       33.16      5.96 o 
  -4  29   9       23.77       25.54      4.44 o 
  -3  29   9        2.16        1.00      2.59 o 
  -2  29   9        0.02        2.46      2.48 o 
  -1  29   9        4.14        4.44      3.52 o 
   0  29   9       13.61       14.73      8.53 o 
   1  29   9        2.68       13.96      7.98 o 
   2  29   9       23.89       15.72      8.56 o 
  -6  30   9       17.41       23.21      5.82 o 
  -5  30   9       51.00       56.73      7.65 o 
  -4  30   9       41.49       47.17      5.67 o 
  -3  30   9        8.99        9.07      3.75 o 
  -2  30   9       20.16       18.05      3.69 o 
  -1  30   9       32.80       36.72      6.39 o 
   0  30   9        1.82        0.28      5.60 o 
   1  30   9      207.67      217.08     19.56 o 
  -6  31   9        1.27        3.79      3.45 o 
  -5  31   9      100.58      108.28      8.64 o 
  -4  31   9        0.01        1.06      2.67 o 
  -3  31   9       14.12       15.66      7.86 o 
  -2  31   9       27.43       23.36      5.29 o 
  -1  31   9        4.74        3.05      4.92 o 
   0  31   9        0.27        4.15      6.15 o 
   1  31   9       52.58       49.30     11.98 o 
  -6  32   9      108.03      112.00     11.28 o 
  -5  32   9        0.89        1.90      3.07 o 
  -4  32   9      144.33      157.39     11.74 o 
  -3  32   9        6.64        8.93      4.06 o 
  -2  32   9        0.66        2.07      3.17 o 
  -1  32   9       51.94       56.72     12.73 o 
   0  32   9        1.83       10.33      7.08 o 
  -5  33   9      154.05      150.83      8.51 o 
  -4  33   9      139.38      137.72      8.14 o 
  -3  33   9       40.09       42.13      6.64 o 
  -2  33   9       24.58       21.36      5.26 o 
  -1  33   9        7.83        4.34      6.66 o 
   0  33   9        0.09        2.18      5.79 o 
  -4  34   9       27.81       30.74      4.94 o 
  -3  34   9       37.42       34.82      6.15 o 
  -2  34   9       23.49       26.57      5.72 o 
  -1  34   9        0.70       -1.12      5.32 o 
  -3  35   9       19.52       22.29      6.67 o 
  -2  35   9      125.51      126.58     12.16 o 
  -9   0  10       38.95       50.07      7.34 o 
  -8   0  10       91.44       90.07      6.82 o 
  -7   0  10        9.80       12.14      2.59 o 
  -6   0  10       16.06       11.66      2.49 o 
  -5   0  10      119.59      112.84      5.19 o 
  -4   0  10       10.74        8.29      4.15 o 
  -3   0  10      106.15      115.24     10.28 o 
  -2   0  10      106.34      116.17     10.07 o 
  -1   0  10      215.06      212.46      6.54 o 
   0   0  10        5.91        7.56      2.21 o 
   1   0  10       24.15       22.66      3.78 o 
   2   0  10        6.72       11.41      5.20 o 
   3   0  10       28.19       24.17      4.18 o 
   4   0  10       72.78       70.55      8.03 o 
  -9   1  10       45.00       43.12      4.72 o 
  -8   1  10        7.58        4.82      1.91 o 
  -7   1  10       24.67       23.14      2.29 o 
  -6   1  10        7.90        6.00      1.48 o 
  -5   1  10       31.11       32.48      2.67 o 
  -4   1  10        0.05       -0.44      1.88 o 
  -3   1  10       57.14       62.40     10.82 o 
  -2   1  10       25.43       20.14      4.38 o 
  -1   1  10        1.92        2.17      1.27 o 
   0   1  10       59.04       53.97      2.93 o 
   1   1  10       44.63       36.60      3.14 o 
   2   1  10       39.68       36.54      3.76 o 
   3   1  10       50.13       59.30      8.66 o 
   4   1  10       76.08       74.26      5.29 o 
  -9   2  10        7.93        8.24      2.73 o 
  -8   2  10       18.79       19.75      2.65 o 
  -7   2  10        9.14        7.89      1.67 o 
  -6   2  10       26.09       26.58      2.55 o 
  -5   2  10       16.91       16.61      2.07 o 
  -4   2  10       48.17       49.61      5.68 o 
  -3   2  10        7.24        4.72      2.48 o 
  -2   2  10       31.40       37.57      4.20 o 
  -1   2  10       49.47       48.50      2.85 o 
   0   2  10        1.20        1.07      1.11 o 
   1   2  10       93.37       86.27      4.18 o 
   2   2  10       19.77       16.56      3.15 o 
   3   2  10       32.18       40.20      4.77 o 
   4   2  10        3.75        3.47      2.12 o 
  -9   3  10        3.48        6.02      2.56 o 
  -8   3  10        1.93        0.69      2.02 o 
  -7   3  10       31.14       31.78      2.87 o 
  -6   3  10        6.49        5.31      1.61 o 
  -5   3  10       99.96      104.84      3.86 o 
  -4   3  10      344.78      365.70     13.11 o 
  -3   3  10       44.52       48.40      5.59 o 
  -2   3  10        8.23        6.26      2.18 o 
  -1   3  10      147.72      144.37      8.38 o 
   0   3  10       18.72       20.36      2.61 o 
   1   3  10        8.59        8.54      2.03 o 
   2   3  10        0.11        8.57      9.27 o 
   3   3  10       37.76       41.04      4.85 o 
   4   3  10        2.20        5.88      2.90 o 
  -9   4  10       89.38       94.04      5.89 o 
  -8   4  10        6.56        4.61      2.18 o 
  -7   4  10        8.27        4.87      1.69 o 
  -6   4  10        2.90        1.25      1.32 o 
  -5   4  10      120.15      116.94      4.49 o 
  -4   4  10       93.59       94.58      6.61 o 
  -3   4  10        1.23       -0.82      1.98 o 
  -2   4  10        0.19        2.27      1.75 o 
  -1   4  10        8.84        9.62      3.31 o 
   0   4  10        0.82        1.22      1.38 o 
   1   4  10      183.27      180.50      6.31 o 
   2   4  10       10.58       11.81      2.22 o 
   3   4  10        3.31        4.34      1.96 o 
   4   4  10        1.58       -0.43      2.15 o 
  -9   5  10       52.73       58.25      6.04 o 
  -8   5  10      136.81      144.91      6.74 o 
  -7   5  10       49.69       52.21      3.46 o 
  -6   5  10       16.21       17.62      2.18 o 
  -5   5  10       26.17       25.07      2.89 o 
  -4   5  10       42.17       48.52      5.60 o 
  -3   5  10       10.40        8.67      2.88 o 
  -2   5  10        0.66       -0.21      2.33 o 
  -1   5  10        0.85        0.93      2.42 o 
   0   5  10        5.04        3.10      1.67 o 
   1   5  10       39.00       37.30      3.30 o 
   2   5  10      259.51      244.92      7.34 o 
   3   5  10       15.94       18.55      3.57 o 
   4   5  10        0.08        2.23      2.21 o 
  -9   6  10        5.08        4.09      2.59 o 
  -8   6  10       54.72       65.76      6.17 o 
  -7   6  10       13.10       11.17      2.14 o 
  -6   6  10       28.20       25.47      2.62 o 
  -5   6  10        3.39        4.55      1.74 o 
  -4   6  10      263.12      257.23     10.78 o 
  -3   6  10       77.57       79.47      9.07 o 
  -2   6  10      301.78      301.09     11.92 o 
  -1   6  10      101.45       97.73      7.07 o 
   0   6  10       16.75       14.84      2.16 o 
   1   6  10        2.57        5.56      2.15 o 
   2   6  10        2.28        1.44      1.67 o 
   3   6  10        6.71        9.15      2.76 o 
  -9   7  10       30.40       28.78      4.48 o 
  -8   7  10       37.27       37.82      5.51 o 
  -7   7  10        0.87        1.59      1.48 o 
  -6   7  10      114.16      109.24      4.35 o 
  -5   7  10        0.61        0.72      1.76 o 
  -4   7  10       33.23       39.75      5.15 o 
  -3   7  10       36.98       37.93      7.53 o 
  -2   7  10       74.29       80.81      6.45 o 
  -1   7  10      113.29      103.75      7.29 o 
   0   7  10      253.47      254.22      7.10 o 
   1   7  10        4.17        4.21      1.80 o 
   2   7  10       16.62       18.59      2.50 o 
   3   7  10        0.89        4.61      2.46 o 
  -9   8  10        1.81        2.27      2.39 o 
  -8   8  10       58.10       62.26      5.99 o 
  -7   8  10       29.63       30.47      2.97 o 
  -6   8  10       11.14        8.76      1.89 o 
  -5   8  10        3.79        1.87      1.85 o 
  -4   8  10       21.84       19.39      5.73 o 
  -3   8  10      111.25      103.58     10.21 o 
  -2   8  10       57.74       63.28      6.55 o 
  -1   8  10      257.52      256.62     15.68 o 
   0   8  10       18.38       20.51      4.60 o 
   1   8  10       84.46       86.24      4.78 o 
   2   8  10       43.41       49.54      3.69 o 
   3   8  10      121.84      112.63      5.29 o 
  -9   9  10        0.41        3.09      2.45 o 
  -8   9  10        0.13        0.01      1.96 o 
  -7   9  10        1.07        1.37      1.58 o 
  -6   9  10        0.01        0.54      1.38 o 
  -5   9  10       40.51       42.69      4.86 o 
  -4   9  10       40.87       41.09      7.80 o 
  -3   9  10        3.56        2.73      3.34 o 
  -2   9  10        2.62        5.58      3.95 o 
  -1   9  10       13.21       12.19      3.99 o 
   0   9  10       37.25       41.57      7.07 o 
   1   9  10        1.02        5.36      5.28 o 
   2   9  10       76.04       75.57      5.17 o 
   3   9  10       28.26       29.42      3.47 o 
  -9  10  10      119.97      115.71      7.41 o 
  -8  10  10       11.31        9.96      2.94 o 
  -7  10  10       82.50       88.08      4.49 o 
  -6  10  10      115.99      105.19      4.85 o 
  -5  10  10       39.67       46.77      5.06 o 
  -4  10  10        0.01       -2.09      2.09 o 
  -3  10  10        0.09        0.93      3.22 o 
  -2  10  10       14.47        7.96      4.34 o 
  -1  10  10      231.31      228.99     16.58 o 
   0  10  10       24.39       28.27      5.18 o 
   1  10  10       11.69        8.68      2.45 o 
   2  10  10        6.08        7.66      2.70 o 
   3  10  10      187.41      191.70      7.81 o 
  -9  11  10        2.40        4.93      2.69 o 
  -8  11  10        9.16        9.31      3.02 o 
  -7  11  10        7.00        4.13      1.93 o 
  -6  11  10        5.81        7.96      2.09 o 
  -5  11  10      158.19      144.94      7.28 o 
  -4  11  10       15.79        7.49      3.19 o 
  -3  11  10      223.43      233.48     15.45 o 
  -2  11  10        0.01       -0.52      2.88 o 
  -1  11  10        7.59       10.16      3.65 o 
   0  11  10      180.42      179.39     10.31 o 
   1  11  10        0.99        3.65      2.32 o 
   2  11  10       21.95       26.16      6.72 o 
   3  11  10       40.26       43.87      3.94 o 
  -9  12  10       70.23       79.55      8.35 o 
  -8  12  10        0.13       -1.28      2.03 o 
  -7  12  10        0.65        0.56      1.75 o 
  -6  12  10       49.28       47.34      3.82 o 
  -5  12  10        6.43        5.75      2.47 o 
  -4  12  10       50.41       54.82      6.34 o 
  -3  12  10        1.88        5.59      4.02 o 
  -2  12  10       18.92       20.08      5.89 o 
  -1  12  10       14.51       14.28      4.19 o 
   0  12  10        7.17        4.81      3.21 o 
   1  12  10       61.22       63.05      4.25 o 
   2  12  10        7.27       14.33      8.91 o 
   3  12  10       33.09       32.87      3.62 o 
  -9  13  10       17.51       16.09      3.64 o 
  -8  13  10       25.00       24.99      5.42 o 
  -7  13  10        0.03       -0.87      1.68 o 
  -6  13  10        1.97        1.51      1.52 o 
  -5  13  10        4.28        4.27      2.57 o 
  -4  13  10       50.00       48.80      6.01 o 
  -3  13  10       13.93       15.42      5.49 o 
  -2  13  10        0.00        3.78      3.59 o 
  -1  13  10        0.34       -0.14      3.68 o 
   0  13  10        0.06        2.00      2.82 o 
   1  13  10        9.33       10.58      2.26 o 
   2  13  10        1.00        4.17      2.46 o 
   3  13  10        0.69        0.51      2.80 o 
  -9  14  10      128.28      147.77     13.32 o 
  -8  14  10        0.06        2.25      3.94 o 
  -7  14  10        6.71        6.23      2.30 o 
  -6  14  10       61.56       64.06      4.43 o 
  -5  14  10       18.03       15.31      3.31 o 
  -4  14  10       21.52       23.25      4.61 o 
  -3  14  10       53.22       70.15     10.19 o 
  -2  14  10       19.59       21.56      6.00 o 
  -1  14  10       43.90       45.70      6.51 o 
   0  14  10        9.02       15.40      4.48 o 
   1  14  10       63.77       73.50      4.35 o 
   2  14  10        3.10        4.34      4.75 o 
   3  14  10       77.43       76.69      6.49 o 
  -8  15  10       60.02       64.45      7.87 o 
  -7  15  10       19.53       18.64      4.81 o 
  -6  15  10       23.01       23.15      3.42 o 
  -5  15  10       65.90       60.60      5.77 o 
  -4  15  10       51.12       51.51      6.18 o 
  -3  15  10      154.14      147.69     12.35 o 
  -2  15  10       44.61       42.35      8.03 o 
  -1  15  10        3.77        5.26      3.26 o 
   0  15  10      217.49      232.67     20.60 o 
   1  15  10        0.02       14.40      6.12 o 
   2  15  10        0.02       -0.42      1.56 o 
   3  15  10       10.73       15.62      3.88 o 
  -8  16  10       65.18       74.67      8.61 o 
  -7  16  10        5.52        0.18      2.61 o 
  -6  16  10       32.59       35.99      4.01 o 
  -5  16  10        0.93       -0.60      2.11 o
[truncated: 14,052 more chars]
